# Supplementary material for: Evolution of Robustness to Protein Mistranslation by Accelerated Protein Turnover
Source: PLoS Biol. 2015 Nov 6;13(11):e1002291. doi: 10.1371/journal.pbio.1002291 (PMC4636289; doi:10.1371/journal.pbio.1002291)
Supplement: S1 Data — The file contains the datasets used to create the manuscript figures. Specifically, it contains relative fitnesses, genomic expression changes, protein synthesis rates, relative B-gal activities, the ratio of cells with aggregated foci, relative proteasome activities, glucose uptake rates, live cell number ratios, and Rpl25p-GFP ratios in vacuole in the evolved and ancestor lineages. (XLSX) [file pbio.1002291.s001.xlsx]

## Sheet: Figure 1a
relative fitness
		Wild type	Ancestor	Evolved line 1	Evolved line 2	Evolved line 3	Evolved line 4	Evolved line 5	Evolved line 6	Evolved line 7	Evolved line 8	Evolved line 9	Evolved line 10	Evolved line 11
		0.987331	0.59232	0.776886	0.657395	0.709384	0.887697	0.777716	0.794532	0.859512	0.673612	0.683432	0.758599	0.678298
		0.972754	0.577695	0.860102	0.706246	0.764401	0.979905	0.889753	0.861722	0.975107	0.701789	0.743987	0.843474	0.74478
		0.976631	0.576102	0.821149	0.67025	0.719131	0.911548	0.854717	0.789755	0.889415	0.688504	0.720451	0.738923	0.679297
		1.02129	0.671791	1.08402	0.748401	0.752201	0.935697	0.84416	0.812572	0.932182	0.701228	0.707968	0.811009	0.788377
		1.01227	0.574256	0.82977	0.713723	0.707507	0.902704	0.826672	0.770922	0.880564	0.695628	0.766665	0.747256	0.731614
		1.03362	0.627451	0.854447	0.681401	0.750427	0.932124	0.897164	0.806887	0.957526	0.680116	0.749458	0.821833	0.715184
		1.013	0.619738	0.82803	0.708319	0.694828	0.925407	0.806684	0.796942	0.905861	0.710221	0.649253	0.754971	0.763559
		0.998377	0.650747	0.838342	0.715758	0.72231	0.934327	0.825761	0.797037	1.00315	0.637746	0.77983	0.742825	0.724654
		1.01467	0.661869	0.859736	0.656033	0.683224	0.891126	0.789631	0.80629	0.829048	0.663734	0.707613	0.747573	0.727887
		1.04484	0.644624	0.798389	0.682607	0.710763	0.853887	0.811944	0.763428	0.838598	0.667007	0.667957	0.743987	0.708057
		0.991223	0.576079
		1.00184	0.584263
		0.988301	0.561649
		0.943407	0.553082
		1.02552	0.57354
		1.02197	0.634503
		1.04685	0.553545
		1.00533	0.564018
		0.926293	0.64089
		0.974475	0.631769

## Sheet: Figure 1b
relative fitness
		Ancestor	Evolved line 1	Evolved line 2	Evolved line 3	Evolved line 4	Evolved line 5	Evolved line 6	Evolved line 7	Evolved line 8	Evolved line 9	Evolved line 10	Evolved line 11
		0.964651	1.0927	0.959406	0.890623	0.9159	0.882291	1.03471	1.0548	0.990686	1.06502	0.92762	0.908103
		1	1.05084	1.16991	0.952818	0.950519	0.925533	1.07346	1.03	0.944795	1.02111	1.02004	1.02859
		0.97354	1.03868	1.03725	0.93346	0.924504	0.957312	0.981854	0.842582	1.02013	1.04092	1.01798	0.920437
		0.945369	1.07482	0.900151	0.942763	0.866125	0.897519	0.885402	0.800458	0.937044	0.937916	0.990461	0.996384
		0.934128	1.17664	0.986164	0.934293	0.917744	0.933817	0.97603	0.660893	0.915782	0.864217	0.942581	0.94834
		0.977181	1.10904	0.887809	1.12443	0.938409	0.907373	0.968297	0.710656	0.890377	0.856117	0.992377	0.920996
		0.911955	1.14763	0.995469	0.981549	0.933458	1.04267	0.889728	1.05758	0.966831	0.875517	1.13468	0.927916
		0.977796	1.07489	0.889057	0.898702	0.935796	0.881007	0.946609	1.05128	0.955797	1.11088	0.959192	1.00053
		0.964941	1.02275	0.92331	0.894418	0.918066	0.954852	1.00331	1.06834	0.916776	0.90042	0.729783	1.03581
		0.933174	1.0496	0.956581	0.903946	0.941031	0.893144	0.894953	0.959581	0.996095	0.994599	0.791158	0.97067
		0.842695	1.03706	0.924999	0.913172	0.914929	0.944927	0.948728		0.977067	0.960523	0.738519	0.89867
		1.05464	0.926389	0.902213	0.949864	0.94566	1.00384	0.896026		0.993142	1.16522	0.743077	0.908173
		1.03506	0.922463	0.909274	0.956872	0.937941	0.981672	1.00362		0.918239	1.15433	0.821073	0.927528
		0.994661	0.913949		0.950059	0.984748	0.97591	0.958274			1.13461	0.819098	0.962815
		0.978141	0.918301			0.956256		0.975194			1.10036	0.724314	0.869027
		0.961044						0.953984
		1.03535
		1.09859
		1.02909
		1.13965
		1.01727
		1.02646
		1.0222
		1.08736
		1.017
		1.05134
		1.01848
		0.947268
		1.00534
		1.02186
		0.981523

## Sheet: Figure 2
Fold change in expression
		Deletion	No change	Dup 1	Dup 2	Dup 3
		0.45806	1.00145	1.91722	1.18086	0.991002
		0.382932	0.901607	1.74921	1.12158	1.51758
		0.412425	0.94967	2.46534	2.48461	1.77864
		0.543162	0.845629	2.47905	1.70816	1.80846
		0.631032	0.903002	1.08351	1.53537	2.15561
		0.350399	2.71002	1.32163	1.16031	1.01786
		0.487831	1.32418	1.03948	1.49559	1.04952
		0.391709	1.16795	1.10482	2.76819	3.53345
		0.131018	1.19056	1.62866	1.52128	0.951941
		0.460874	1.13036	1.72144	2.08986	1.37882
		0.480751	0.940565	1.80465	1.19864	3.75763
		0.555841	1.06832	2.51546	1.52322	2.50864
		0.451883	1.28964	2.7155	1.04447	1.1314
		0.223881	1.4394	0.716568	1.21997	1.62501
		0.542826	0.613196	1.03618	1.61553	1.41119
		0.310094	0.616269	1.50597	1.65431	1.71475
		1.19398	1.05195	0.502951	2.57327	3.77538
		0.424755	1.24723	1.8807	2.07258	1.73733
		1.05544	1.61715	1.94293	0.805694	1.20059
		0.344288	0.287594	1.59554	1.24945	0.833062
		0.0807301	0.704555	2.45773	6.36804	0.857362
		0.0951539	1.3518	1.94884	2.41039	1.51724
			0.700558	0.927941	2.12256	1.96698
			0.84903	1.71527	1.43102	1.46371
			1.67371	1.41913	1.50031	1.31157
			0.758598	2.43468	2.49994	0.806133
			0.762814	1.065	0.348516	0.582319
			0.709785	1.24143	1.5943	0.998521
			0.528929	1.71367	2.9369	2.04634
			0.261278	1.62051	0.625766	1.34198
			0.380727	2.00098	1.23878	0.675267
			0.643746	0.635172	2.18652	1.40127
			1.78053	1.7753	1.78543	1.0471
			0.777873	4.18945	2.7319	1.358
			0.694346	1.68955	0.771179	2.81326
			0.801906	1.42765	1.15986	2.61054
			0.784501	1.75687	1.64348	1.87285
			1.19869	1.79593	1.26772	2.32351
			0.447231	1.3299	0.758281	2.29503
			0.567668	2.11213	2.33636	0.695765
			1.74883	4.00214	1.56208	1.56256
			1.43922	1.1806	1.57099	0.396071
			0.582836	4.34527	1.24443	1.73518
			1.71813	1.52196	1.11614	1.85428
			0.863515	2.84484	1.57943	1.28478
			1.59549	1.47415	1.67257	2.30091
			2.33155	1.82866	0.929198	2.03083
			0.597809	1.05005	1.86144	1.68704
			0.579031	2.74219	1.61621	1.5021
			0.67569	0.372975	1.26589	1.66938
			0.532383	1.48188	2.61311	1.50259
			0.679921	1.9228	1.46271	1.83543
			3.00911	2.10079	1.94709	1.31925
			0.698343	1.45269	1.60184	1.86941
			1.2326	3.07245	2.42033	1.42741
			0.692943	1.89652	2.51989	1.48471
			1.27257	3.02744	1.42248	1.03623
			1.32451	2.30374	1.9851	1.67279
			0.625304	2.91592	8.0196	1.43284
			1.46616	1.43735	2.22166	1.44058
			0.401168	1.82072	1.72117	0.474279
			0.755136	1.49538	4.98385	1.6822
			0.691703	1.1192	2.19113	1.61531
			1.56537	1.44033	1.12263	1.80305
			0.665125	3.8657	2.35642	0.795482
			1.44477	1.93084	3.12415	0.831878
			1.77847	1.95692	1.33565	1.05216
			0.658724	1.68772	1.83933	3.50481
			0.84298	1.89704	1.58591	3.11518
			0.752697	1.00502	1.62467	5.27101
			1.1804	1.57527	1.11477	1.93265
			1.34919	0.956987	0.767439	1.18696
			0.707855	1.13373	1.27328	1.82677
			1.95889	1.10978	0.739292	1.77793
			1.50646	1.52534	1.77623	3.58464
			1.20886	2.05742	1.08061	1.5057
			0.832991	1.07658	1.72863	1.34835
			0.678255	1.57699	1.56192	2.97052
			0.748555	1.30033	0.725423	0.0571741
			1.14925	1.15595	1.67202	3.18173
			2.33762	2.26698	3.71128	2.83563
			0.848291	1.76822	1.8441	2.03547
			0.030004	1.05037	1.87969	2.31517
			2.16597	2.23333	1.77558	1.99329
			0.311392	1.1097	2.48006	1.27054
			1.76047	2.13743	1.03986	1.89989
			0.552371	1.46469	1.32982	1.88417
			1.42884	1.40222	1.02048	3.76869
			0.90676	1.31887	1.9834	1.25525
			1.23083	0.98056	5.1637	1.63754
			1.20692	3.24826	2.69503	2.23147
			0.396801	2.25412	1.24319	1.53076
			0.691955	1.01032	1.96051	1.23654
			1.79495	1.07029	1.46203	1.28647
			0.639038	0.855128	4.37799	1.06173
			0.568464	1.4826	1.19527	1.31079
			5.98852	1.7384	1.3827	0.928927
			0.58747	2.08697	0.638594	2.36441
			0.771512	1.17122	0.751854	1.51472
			0.669733	1.37435	0.0841949	1.91824
			1.47085	0.680238	1.46102	1.2672
			1.11119	1.55652	3.43606	1.75326
			0.52645	1.7158	3.54437	1.29745
			2.23258	0.876891	1.27236	0.747813
			0.701541	0.966045	1.25886	1.80139
			0.687853	0.878941	1.29752	2.05951
			0.741938	2.39953	1.12356	2.70434
			0.487466	4.77251	1.22094	2.03115
			1.86564	1.30686	3.16571	1.69531
			0.37311	1.4024	0.747221	1.04239
			0.84862	2.10976	1.9626	1.45198
			2.30292	0.825115	0.52241	1.44463
			0.649419	1.54966	1.90004	0.840141
			0.627128	2.7868	1.50023	1.33652
			1.69157	1.85276	1.33433	1.49867
			0.787686	1.99097	2.2382	1.91372
			1.72839	1.53501	1.6518	3.42074
			0.755988	1.40108	0.641917	2.56342
			0.79032	2.05768	1.91802	0.128429
			1.62182	0.881308	0.782748	3.02914
			0.629282	2.93947	1.67741	1.8893
			0.7899	3.74	1.01113	1.11093
			1.56247	5.69524	0.8195	2.65723
			2.03722	1.00631	0.885254	0.507659
			0.810699		1.51754	2.25426
			1.35356		5.6491	1.54394
			0.427458		1.99923	1.21377
			0.61815		1.82283	2.23448
			0.639378		2.26525	3.9886
			0.605716		1.27303	1.6407
			2.24395		1.96357	1.85305
			0.825588		1.51407	1.73358
			1.39377		1.31935	1.985
			1.76454		1.61873	4.56761
			0.625192		0.451671	0.916745
			0.783872		1.44113	1.29422
			0.789251		2.09522	1.62952
			0.754615		2.14799	1.63898
			1.12834		1.21687	4.22321
			0.47729		3.97798	4.28249
			0.577024		2.26035	1.30507
			1.42729		1.92937	2.36115
			1.55747		1.36766	1.39034
			0.700227		1.76005	2.05499
			0.766971		1.1793	2.02136
			0.850488		1.88913	0.903173
			1.19696		1.65637	1.65297
			0.368716		2.31549	1.25472
			1.36916		3.22237	1.32198
			0.747838		1.80834	1.91018
			0.58747		1.97946	1.5839
			1.05445		1.52776	1.73077
			1.13388		1.66093	1.73485
			0.524759		0.670549	1.57712
			2.8308		1.14888	1.85563
			1.4545		1.01623	1.77648
			1.80872		2.3539	1.48116
			1.61972		2.00223	1.11389
			4.49309		0.728174	1.21209
			0.774126		2.44182	1.64787
			1.33576		2.38508	2.34721
			2.32224		72.5236	1.99934
			0.568071		1.53704	1.64277
			1.2464		1.73178	1.33244
			0.662108		1.09381	1.24403
			0.812307		1.62963	1.405
			0.604231		1.3623	1.99259
			1.38143		0.580744	2.26761
			0.688505		1.00488	1.39451
			1.99326		13.9745	1.69221
			1.66831		1.34416	1.54663
			0.623341		1.31133	1.82056
			0.480138		1.99974	3.32153
			0.814829		1.81869	1.9834
			0.565055		1.62425	1.43282
			1.40554		0.702572	0.835976
			1.48401		1.95499	1.33957
			1.45334		2.10531	0.924727
			0.510049		1.06465	2.34795
			0.556896		1.64995	1.24073
			2.2541		2.04567	1.23053
			0.837441		1.02781	1.5961
			0.620713		1.22723	1.91922
			0.721888		1.50662	1.95604
			1.44469		1.97929	1.32562
			0.737771		2.22882	1.88095
			0.85737		1.97144	1.18462
			1.89451		2.91854	1.38864
			0.588349		3.07332	1.45668
			0.764532		1.18902	1.36466
			1.66116		1.82787	2.20173
			1.73629		1.28173	2.09809
			1.29184		1.04506	1.72972
			1.35751		1.25135	1.7434
			0.908529		1.76413	1.52746
			1.27788		0.857481	3.20581
			2.08791		1.53594	1.73243
			1.36629		1.58875	1.40982
			0.625011		2.07246	0.746397
			0.502742		1.91296	1.30003
			0.59855		2.19076	0.974852
			0.486494		3.56382	1.82517
			1.34118		1.50317	3.44478
			0.674997		2.03471	1.97284
			0.648561		1.53663	1.56249
			0.806071		2.23958	1.66438
			1.53306		1.75976	1.99845
			2.31974		0.798191	1.57121
			0.692054		2.10742	1.2839
			2.62726		1.83533	1.87027
			0.120806		1.52143	1.34535
			1.84151		1.1252	2.73065
			1.53764		1.48022	2.50962
			0.838673		0.729521	2.26084
			0.917737		0.89568	1.38629
			0.638566		4.08438	0.28408
			1.49699		1.75188	1.45374
			0.627337		0.626013	1.40788
			0.807533		0.660973	0.825174
			2.47944		0.586884	1.22775
			0.576024			1.524
			1.65248			1.76313
			0.719715			1.68231
			1.19214			2.34437
			0.694203			1.80016
			1.84116			1.67904
			0.0627326			1.98282
			0.529653			1.69416
			2.18906			1.99128
			0.610569			2.45384
			1.89894			1.93611
			0.697436			1.13993
			1.32669			1.79818
			0.731709			1.49311
			1.44294			1.19428
			0.837161			1.23129
			1.08896			3.62789
			0.733351			1.73211
			0.815471			3.29836
			0.719641			2.71709
			1.64981			0.84424
			0.158344			1.53107
			0.281998			2.23279
			1.218			1.03095
			1.14096			0.602528
			0.754674			0.305276
			1.27878			1.74972
			0.705484			1.14792
			0.590872			1.90871
			1.22571			1.75222
			0.450298			1.15636
			1.66329			7.95162
			1.31776			1.45206
			3.03555			2.70017
			1.1585			1.30573
			0.587505			1.21365
			0.700463			1.0494
			0.630163			1.36333
			1.6361			1.66788
			0.946772			1.87167
			1.98534			1.35638
			0.5561			2.51437
			0.609124			1.33864
			0.724811			3.67425
			2.66914			2.49822
			0.302608			2.07008
			0.411802			1.54713
			1.25411			3.01414
			0.760466			0.84658
			1.76853			1.05471
			0.630359			0.756891
			0.722934			1.29691
			1.9302			1.05131
			0.621481			1.73645
			0.739612			1.08592
			1.56112			1.70331
			1.60084			1.2812
			0.685615			1.47722
			0.687882			1.42715
			0.758956			1.5867
			1.66947			1.34784
			0.816326			1.06773
			0.519242			2.33242
			0.288129			1.41446
			0.423126			2.61541
			0.775786			0.948151
			1.32601			1.13238
			1.39584			0.940869
			0.755544			3.52031
			0.284479			2.84571
			1.69833			2.65718
			0.713668			1.78663
			0.874206			1.57811
			1.39681			1.60681
			1.45551			2.77539
			0.731241			2.18996
			1.50912			1.32986
			1.68575			1.74119
			1.25763			0.764564
			0.606932			2.18349
			0.585783			0.971065
			1.24114			1.71952
			0.640719			2.55618
			0.764716			4.92942
			1.50196			8.40246
			0.761027			1.92758
			1.64579			1.54308
			0.74704			1.36473
			1.88894			1.1899
			0.609267			2.11683
			0.79643			3.35359
			0.507462			2.18386
			81.6			1.26418
			1.61039			0.667414
			0.605946			2.01301
			0.437098			1.1116
			0.659254			1.2937
			0.65924			1.64058
			0.750345			0.346801
			1.46913			0.365744
			1.85514			0.933973
			1.22952			2.62872
			0.428705			2.84539
			1.49419			1.35634
			0.684862			0.827044
			0.820932			0.455009
			0.753353			1.00491
			0.782446			1.27329
			1.45269			1.99662
			0.594294			1.78856
			0.746723			1.5498
			1.79358			2.20138
			1.03131			1.0865
			0.681002			1.59832
			0.655923			1.16239
			0.657514			1.11538
			0.749139			1.56409
			1.12828			1.98081
			1.21224			0.896103
			1.33775			1.2592
			0.673194			1.87973
			0.657525			1.19717
			0.741026			1.4222
			0.718817			2.48422
			1.39774			3.32477
			0.74501			1.53153
			0.63556			1.77723
			1.74666			2.1711
			0.825749			1.27409
			0.881177			1.29885
			1.49159			1.57351
			4.50851			1.11698
			1.22188			0.960752
			0.749236			1.72879
			1.50143			2.40078
			0.625295			2.42338
			0.72311			1.92679
			1.55805			1.73418
			0.510082			1.09776
			0.844894			1.23666
			0.768305			1.91351
			0.770381			1.69659
			4.66185			1.97811
			0.536376			1.1245
			1.88445			0.744841
			1.39739			3.13955
			0.857221			0.763337
			0.631002			2.98401
			0.443694			0.95054
			3.40269			1.36057
			1.44055			1.66974
			0.811427			0.827823
			0.860864			1.23328
			1.38052			0.881797
			0.683006			1.86644
			0.505225			1.34959
			0.750043			2.85571
			0.558341			4.91845
			0.891693			2.15506
			0.878422			1.39804
			2.12045			0.998795
			1.65014			0.358933
			0.81069			1.47646
			1.42842			1.13014
			1.37473			1.66093
			0.826131			0.875198
			0.838487			3.00587
			0.744223			1.16953
			0.799608			3.29273
			0.791924			1.69323
			0.558917			2.35527
			0.745542			1.77371
			0.493205			2.11945
			0.415296			2.22294
			1.74504			1.13329
			0.131768			1.43836
			2.02121			0.867425
			1.34631			0.121921
			0.675336			1.73309
			0.199344			2.50597
			0.634885			1.69131
			0.72222			2.39719
			0.603127			1.64445
			0.791312			1.45316
			0.706129			0.540777
			0.702536			1.71417
			0.750449			3.35868
			0.787324			1.26147
			1.59575			3.01159
			0.691007			2.36884
			0.61226			1.16469
			1.83516			6.80165
			0.715397			1.15176
			0.937901			1.66333
			0.746721			1.41519
			0.7019			0.726603
			0.691685			0.850803
			1.4522			1.34115
			1.36198			1.63461
			0.516793			1.50524
			1.71426			1.60802
			0.709488			1.68896
			0.677025			1.54199
			0.753359			1.39878
			1.75954			0.966374
			1.25698			1.0691
			0.572728			0.713887
			14.2872			1.59401
			2.15951			4.63532
			1.50061			0.388116
			0.61331			1.40451
			0.607944			1.01297
			1.85298			1.68596
			0.845016			1.08998
			0.621722			3.10841
			0.612379			1.27253
			2.96583			5.77
			1.39922			1.70623
			0.67513			1.38776
			1.10366			1.74032
			0.782129			1.58737
			0.716335			1.34823
			0.538226			1.30219
			0.628542			1.93666
			0.500715			1.42425
			0.657466			1.05011
			1.49536			0.954094
			1.46582			1.75859
			1.83936			1.49926
			0.542662			1.14335
			0.667693			1.97185
			0.501077			1.97804
			0.790946			1.66514
			1.25992			1.01769
			1.32602			1.88702
			1.60995			2.17167
			0.395402			2.07007
			0.690572			1.95032
			1.92814			2.08131
			1.17842			1.77858
			1.27306			1.14847
			0.491281			1.37724
			1.74192			1.37742
			1.5179			1.34779
			0.612535			0.991632
			0.665928			1.2869
			1.67544			0.737299
			0.600817			1.63861
			1.23438			2.37968
			0.478248			1.79995
			3.15223			1.66619
			0.696911			1.57408
			0.643592			2.63329
			0.800878			3.63867
			2.22386			1.24602
			1.5779			1.29153
			0.6462			2.41619
			0.782845			2.07003
			0.665451			2.59015
			0.873406			1.28988
			0.665849			2.65228
			0.710954			1.50756
			0.473369			1.53839
			0.816046			2.39833
			0.615089			2.99693
			0.540022			1.46717
			1.75676			1.65255
			1.41151			2.20187
			0.671745			1.71712
			1.29536			1.58092
			1.14906			2.19341
			0.693328			0.855314
			0.823772			1.70887
			1.13972			1.44931
			1.5963			1.27007
			1.32768			1.41379
			0.696426			1.22647
			1.75918			1.46993
			0.739509			1.53114
			1.28296			3.14531
			0.826403			1.21735
			1.23252			1.87651
			0.60877			1.32531
			0.329566			2.05487
			0.373575			1.91533
			0.732775			5.30577
			1.43209			3.61829
			0.426131			1.07914
			3.77129			2.02557
			1.80509			2.15502
			1.53783			2.06075
			1.52001			1.27421
			0.499019			1.36874
			1.67901			1.47878
			1.19594			1.78283
			0.799724			1.67574
			0.74091			8.74342
			2.29669			1.13299
			0.627275			0.823711
			1.62533			1.24638
			3.60288			1.41581
			0.446532			3.30275
			1.86021			1.29384
			0.909999			2.0757
			0.431078			1.67939
			0.413902			1.63105
			0.551875			1.19224
			1.39827			1.16197
			1.15876			1.84597
			0.324289			1.63758
			0.764957			0.4304
			0.329094			1.51093
			1.12673			2.38037
			1.40946			1.66147
			0.676991			0.582593
			1.22553			1.22214
			1.3358			0.883335
			0.411973			1.35023
			0.837003			0.818178
			1.72227			0.790223
			0.770485
			0.725248
			0.687965
			0.68264
			0.756221
			0.575947
			0.544036
			1.75326
			0.69684
			0.839636
			0.681116
			0.78953
			0.843308
			0.474244
			0.658125
			0.709113
			0.695376
			1.33449
			0.604366
			0.684704
			0.730559
			0.863863
			1.35836
			2.00347
			0.687214
			0.567901
			0.790071
			0.499822
			0.684401
			0.648441
			0.6506
			0.618334
			1.72961
			0.739289
			0.433291
			2.07355
			1.13158
			0.343395
			1.52952
			0.643617
			1.63594
			1.47051
			0.826638
			1.12603
			0.846601
			3.00602
			1.33394
			0.546228
			1.29228
			1.9742
			0.754234
			0.755946
			0.705249
			1.27819
			0.758963
			1.86262
			0.591679
			1.41537
			0.585292
			2.93128
			1.18895
			0.634366
			0.684641
			0.780536
			2.03631
			1.38536
			1.10323
			0.747166
			0.744517
			0.534993
			1.70783
			1.59944
			0.768092
			0.603584
			1.30923
			2.17606
			0.621554
			0.621209
			1.3239
			1.14644
			0.878383
			1.22444
			1.40919
			0.680613
			0.581525
			0.701528
			0.82964
			23.5954
			0.676583
			0.669109
			0.387502
			0.614598
			0.75863
			0.46837
			1.0768
			0.509723
			0.659267
			0.702549
			0.6881
			1.1835
			0.691451
			0.552476
			0.65535
			1.31943
			0.717347
			0.755439
			0.643449
			1.67919
			0.856631
			0.722255
			0.744491
			0.661349
			0.829649
			0.69637
			2.37416
			0.766546
			0.561234
			0.632175
			0.684901
			0.806394
			0.597246
			2.63274
			0.83923
			0.772706
			0.873975
			1.14158
			0.668026
			0.876135
			0.84143
			1.58595
			1.66186
			0.578357
			0.968753
			1.21864
			0.811119
			3.50852
			0.363341
			0.752057
			0.910975
			1.61937
			0.872124
			1.46923
			1.63298
			0.690166
			0.764144
			0.51423
			1.64006
			0.786725
			1.39905
			0.738308
			0.715013
			0.580471
			0.770704
			0.690555
			0.608234
			0.811685
			1.72027
			0.597733
			1.75568
			3.86414
			1.37848
			3.17073
			1.62827
			0.634412
			0.11022
			0.759066
			0.77325
			0.559903
			1.43201
			2.25772
			0.626962
			0.747606
			1.39255
			1.53984
			1.3676
			0.607134
			3.44435
			0.978999
			0.710858
			1.63912
			0.762613
			0.690522
			1.60972
			0.523919
			0.556739
			2.72796
			0.61514
			2.29215
			0.814897
			1.27833
			0.53208
			1.29444
			0.635407
			0.761649
			0.635983
			0.926772
			0.556239
			0.5969
			1.37134
			2.06824
			0.855316
			0.43064
			0.707001
			0.899274
			0.874014
			2.14031
			1.97584
			1.17837
			2.84478
			0.747907
			1.20202
			8.40792
			0.816347
			0.909242
			0.505837
			1.66658
			0.724616
			0.761806
			0.493865
			0.624273
			0.822213
			1.72907
			0.76222
			1.4906
			1.68685
			1.51639
			1.61197
			0.553566
			0.615891
			0.717588
			0.569578
			0.804395
			0.717819
			0.690558
			2.6669
			0.703844
			0.856439
			1.49292
			1.17258
			1.71211
			0.769956
			1.25868
			0.664635
			0.744844
			0.498773
			0.739767
			1.92319
			0.759697
			0.594222
			0.606266
			1.67194
			1.32332
			0.488955
			0.864484
			0.627062
			0.619854
			0.188602
			0.566782
			0.857877
			0.805577
			0.864646
			1.24472
			0.332822
			0.529581
			1.26116
			0.617008
			1.17294
			1.21894
			1.51663
			1.16812
			1.64971
			2.01753
			0.680045
			1.85636
			0.617122
			0.567819
			0.808007
			0.612233
			0.0166187
			0.475545
			1.20683
			1.4074
			0.110159
			2.14701
			1.51424
			1.55878
			0.54163
			1.19651
			0.753081
			1.3258
			0.79292
			0.408927
			0.575262
			1.31787
			3.03828
			1.79894
			1.32512
			1.33017
			0.736553
			1.65956
			0.711414
			0.587736
			0.813539
			1.36709
			0.0992998
			0.499268
			0.622192
			0.783214
			1.56583
			0.654527
			2.00574
			1.41868
			1.40711
			1.6531
			1.27691
			1.7078
			0.754879
			1.63338
			1.62615
			1.28502
			0.744316
			0.0643623
			0.650994
			0.791602
			1.34193
			0.795158
			0.835834
			1.26544
			0.495118
			0.720152
			1.38646
			0.541524
			0.535331
			0.784549
			1.40159
			0.686819
			0.785704
			1.96995
			0.733562
			2.35325
			0.573854
			0.532479
			0.733951
			0.67879
			1.61846
			2.66349
			1.2945
			3.04446
			0.937086
			0.592082
			1.17709
			1.2885
			0.569339
			1.30589
			1.33641
			1.81612
			1.82276
			1.53843
			1.55734
			0.797315
			0.712184
			0.930982
			0.899717
			0.711954
			0.812313
			1.04618
			0.785775
			1.51444
			1.96557
			1.30634
			0.455347
			0.636651
			0.945745
			0.627935
			1.13398
			0.42154
			0.729111
			0.730981
			1.15048
			0.652909
			1.47553
			1.2618
			0.833118
			1.49056
			0.633095
			0.709816
			4.89938
			2.0183
			0.822054
			1.16658
			1.16324
			0.676031
			0.57304
			0.656143
			0.548816
			1.3285
			0.662584
			1.32077
			1.37074
			0.686328
			0.726272
			0.548874
			0.657808
			1.41569
			1.33137
			3.73773
			0.709124
			0.951835
			1.29616
			1.3307
			0.691822
			0.657369
			0.840809
			0.55515
			0.692976
			0.752265
			0.789117
			0.694645
			0.827704
			0.75653
			2.18674
			0.601933
			0.597122
			0.680479
			0.436106
			0.615109
			1.33889
			0.69869
			2.47607
			0.844083
			0.712282
			1.76682
			1.64196
			0.891335
			0.630261
			0.297643
			0.681458
			0.616549
			0.50681
			4.01276
			0.878021
			0.519041
			1.70609
			0.444692
			0.580705
			0.733086
			1.45702
			0.639255
			0.640321
			0.587783
			2.43007
			0.726737
			1.24957
			0.564738
			1.60698
			0.647875
			0.72614
			0.983681
			1.35365
			0.694941
			1.18265
			0.614932
			0.468795
			0.720849
			3.09339
			1.52646
			0.81967
			0.160559
			0.644178
			0.706461
			1.6875
			0.800656
			3.39467
			0.768268
			1.19673
			0.501158
			0.564296
			1.46524
			0.783381
			1.23117
			1.53244
			0.784212
			0.272667
			1.36312
			0.755158
			1.91151
			0.893737
			1.50539
			0.77902
			1.33105
			0.658043
			0.620802
			0.530539
			1.9619
			0.721425
			1.77612
			1.33806
			0.794036
			1.2204
			1.75854
			1.27084
			1.07231
			1.3874
			0.736872
			0.779999
			0.736584
			1.74848
			0.553582
			0.485007
			1.04834
			0.748809
			2.09078
			0.681638
			1.40506
			1.86054
			0.681272
			1.28561
			0.575061
			0.640915
			0.563097
			0.782046
			0.582481
			1.37411
			0.636054
			0.986128
			0.7624
			0.641873
			0.652013
			0.607155
			1.12718
			0.721102
			0.563152
			0.819595
			0.7213
			0.754316
			1.39446
			0.514331
			1.25692
			0.83678
			0.920134
			1.64639
			1.38006
			1.57266
			1.37686
			1.05202
			1.52344
			0.797648
			1.19702
			0.65953
			2.14532
			1.67181
			0.844637
			1.64008
			0.526972
			0.806402
			0.349558
			1.13996
			0.696124
			0.912927
			1.9506
			0.553108
			0.613935
			2.09663
			0.751528
			5.58675
			0.56744
			0.675434
			0.889257
			0.762864
			0.803993
			1.19221
			0.791135
			0.659103
			0.654132
			0.807216
			0.697735
			0.770168
			1.95957
			0.778075
			1.49654
			1.61979
			0.428297
			0.735682
			1.32602
			0.755786
			1.0826
			1.55866
			0.707573
			3.74846
			0.78021
			0.857286
			0.509233
			2.63791
			0.906109
			0.66975
			0.819693
			1.86871
			0.660319
			1.81435
			0.778907
			1.16269
			1.66675
			1.6984
			0.662748
			0.717827
			0.7158
			0.519585
			0.412601
			1.09492
			0.459788
			1.67146
			0.713351
			1.88739
			0.578248
			0.611392
			0.647195
			1.96894
			0.497126
			0.815964
			0.756421
			2.05541
			2.28643
			0.640247
			0.505359
			0.847175
			3.34892
			0.671228
			0.518118
			1.5199
			3.36704
			0.742179
			0.670295
			1.49477
			0.633714
			2.18602
			0.866427
			0.735278
			1.48089
			0.731891
			0.749134
			2.40702
			1.14354
			2.41694
			2.24969
			0.800157
			0.716666
			0.952439
			0.394615
			1.38127
			0.69245
			1.8991
			0.736564
			0.686852
			1.37773
			0.757891
			0.734292
			1.49653
			0.657845
			1.05834
			2.33788
			0.543793
			0.700323
			1.81911
			0.603214
			1.14591
			0.777481
			0.895236
			0.794319
			0.751992
			0.723994
			0.831098
			1.22991
			0.799725
			0.644628
			0.693451
			0.659722
			0.720231
			1.12539
			1.24031
			0.809069
			0.696171
			0.789513
			0.670374
			0.939981
			1.15478
			0.857116
			1.45485
			0.789732
			0.778244
			0.291526
			0.543955
			0.369866
			0.524755
			1.99863
			2.21958
			0.637707
			2.56629
			1.37141
			0.680364
			0.572853
			0.757459
			0.607378
			0.569574
			1.23379
			0.873771
			0.417739
			1.1251
			2.00981
			0.68158
			0.725254
			0.852122
			1.65032
			0.82
			0.888494
			1.91258
			0.911468
			0.685107
			1.24024
			0.827979
			0.669099
			0.274561
			1.27365
			0.830936
			1.16964
			12.6317
			0.747811
			0.515399
			0.903287
			1.08517
			0.960979
			0.593831
			2.09567
			0.775234
			0.651439
			1.19006
			0.84876
			1.4724
			1.71934
			0.782209
			0.726012
			0.624674
			0.433554
			0.881393
			1.26412
			1.99337
			3.47399
			1.06681
			3.15484
			0.430076
			1.4517
			2.23036
			1.53666
			1.29581
			2.54622
			0.654752
			0.800573
			0.601465
			0.52808
			0.425219
			1.83684
			0.731327
			1.86049
			1.38294
			0.794748
			0.826856
			1.49768
			0.738856
			0.865996
			1.50248
			2.26625
			0.824728
			1.12226
			2.21683
			0.663444
			0.768577
			1.51144
			0.591001
			0.722388
			1.91934
			0.633092
			1.25572
			0.696613
			0.683099
			0.802465
			1.16874
			0.694025
			0.725276
			0.567765
			1.81476
			1.48749
			0.616055
			1.62565
			1.51257
			0.23614
			0.582384
			0.783655
			2.05581
			1.27415
			0.89911
			1.79831
			1.28855
			0.468332
			0.780408
			0.760334
			1.51644
			0.661734
			0.527474
			0.983087
			1.20685
			1.88937
			0.836259
			0.826666
			1.22907
			1.0901
			0.29106
			0.730809
			1.15837
			0.819819
			1.65055
			1.97234
			1.12782
			1.27852
			2.19454
			1.96434
			0.89256
			4.22356
			0.720465
			0.673315
			1.53385
			0.868805
			0.473039
			0.688962
			1.55122
			0.756849
			0.823786
			1.69517
			1.31581
			0.564586
			1.99405
			0.669038
			3.00371
			1.26634
			0.579453
			0.834244
			0.751001
			0.535774
			0.660731
			0.770447
			0.748604
			1.29833
			1.33195
			1.17771
			1.5708
			1.35433
			1.50194
			0.796698
			0.634194
			1.04932
			1.22094
			1.36008
			1.58125
			1.51288
			1.25944
			1.25071
			0.870458
			0.660413
			1.37077
			0.682077
			0.858577
			0.86987
			1.66797
			2.17645
			1.37332
			0.90811
			0.857992
			0.820672
			0.741619
			1.3021
			2.14059
			1.40708
			1.60521
			0.729369
			0.578814
			0.851484
			1.74813
			0.726461
			0.671188
			1.50818
			0.69208
			0.684824
			0.800587
			1.19862
			1.08748
			0.719832
			0.729822
			1.42108
			0.832388
			1.83891
			0.861099
			0.587575
			0.703623
			0.870142
			1.81867
			1.34192
			1.28184
			3.01766
			1.28877
			0.764077
			1.16648
			1.23305
			1.4116
			1.85116
			4.46086
			0.401813
			0.664839
			0.546432
			1.3555
			0.71784
			1.1303
			0.716317
			0.688592
			0.778709
			0.563207
			0.809594
			1.30344
			1.25923
			0.676731
			0.847658
			0.918472
			1.90277
			1.39773
			0.724953
			0.332241
			0.882914
			1.28749
			0.729659
			0.425486
			0.686184
			0.56639
			3.17244
			2.42081
			0.939586
			0.682726
			1.73304
			0.775499
			0.779302
			0.666916
			0.261161
			0.401855
			0.724767
			2.25443
			0.635862
			0.679975
			0.504466
			0.760436
			1.26857
			1.45422
			1.42406
			0.772975
			0.713709
			0.805418
			1.33282
			1.44103
			0.88147
			1.31583
			0.806653
			0.643814
			0.591314
			1.43026
			0.803249
			0.615402
			1.37446
			0.694986
			1.16758
			0.644504
			2.10656
			0.697895
			0.543333
			4.87411
			0.597498
			0.293953
			1.08778
			0.584115
			0.64086
			1.10641
			0.856349
			1.0455
			0.687909
			1.74657
			1.09823
			1.3342
			0.706178
			1.45876
			1.38617
			0.679703
			1.10152
			0.678332
			1.09826
			0.914548
			1.2761
			0.855412
			0.291183
			1.75824
			0.716551
			0.826547
			1.19122
			1.42513
			0.815519
			1.36111
			1.22978
			0.959613
			0.77163
			0.914287
			0.723695
			0.725239
			0.757757
			1.92
			2.49207
			0.246755
			0.76932
			1.31
			0.802171
			0.325373
			1.60754
			0.60826
			1.11027
			1.46828
			0.830466
			0.860049
			1.4841
			0.745461
			0.561195
			0.540615
			1.78918
			0.550033
			0.774854
			0.298073
			0.460009
			0.798452
			1.49381
			0.75228
			0.928381
			0.795775
			0.649452
			0.964625
			1.07428
			0.868916
			0.759759
			1.1506
			0.762457
			1.14794
			1.14745
			1.41134
			2.07685
			0.560841
			0.117883
			0.763008
			1.14456
			0.80169
			0.715658
			0.918878
			0.638462
			0.629388
			1.12288
			0.824905
			1.58689
			0.607218
			0.390008
			11.9536
			0.558919
			2.36445
			1.16462
			0.779865
			1.51546
			0.646168
			0.619344
			2.03292
			1.41215
			1.74587
			0.722056
			1.0923
			0.353047
			0.571858
			0.714518
			1.89633
			0.793528
			1.34841
			0.749456
			1.1524
			0.639184
			0.545453
			0.616152
			0.748087
			0.586187
			0.736913
			0.824487
			0.843789
			0.535765
			1.37093
			2.36777
			0.829158
			0.679026
			1.1607
			0.816806
			0.9428
			0.722126
			0.846639
			0.817721
			1.1265
			0.312259
			0.762304
			0.721647
			0.539649
			0.751712
			1.0648
			0.824088
			0.647997
			0.636361
			3.02141
			1.25684
			0.570547
			1.20929
			1.16153
			0.719093
			0.733204
			0.701441
			0.959288
			1.47652
			1.56084
			0.743442
			0.774253
			4.55439
			1.26858
			0.740269
			1.70429
			1.3431
			1.96468
			0.865996
			0.681842
			1.37742
			0.652645
			0.474252
			1.93049
			0.702803
			0.376254
			0.837874
			1.12954
			1.15383
			1.05434
			3.47638
			0.701354
			1.12066
			0.814421
			0.706346
			1.24694
			1.49636
			0.764238
			0.725554
			1.14044
			0.829993
			1.33597
			0.774772
			1.73052
			0.348977
			0.814181
			1.26615
			0.557447
			4.60118
			0.755623
			1.23005
			0.715613
			0.668107
			0.263252
			0.907061
			1.13276
			1.12375
			0.814611
			1.36599
			1.14815
			0.678951
			0.600611
			0.69745
			1.18287
			1.62665
			0.635245
			0.787329
			1.47459
			5.52623
			0.688559
			2.62875
			0.887179
			0.905747
			0.191139
			0.496608
			1.19641
			0.712241
			0.740402
			0.779943
			0.490611
			1.40817
			3.77324
			0.878141
			1.48476
			0.826989
			1.41114
			0.89933
			1.80306
			0.723474
			0.789499
			0.292646
			0.625758
			1.69857
			0.45745
			0.724022
			0.407983
			0.714254
			0.705094
			0.521312
			0.689436
			1.77793
			0.574099
			0.208235
			0.883975
			0.789563
			3.30198
			1.38021
			1.29767
			0.618213
			0.353191
			1.13098
			0.423674
			1.06644
			1.62124
			0.704713
			0.546708
			2.01519
			1.26599
			1.29291
			0.786275
			0.695703
			0.841075
			0.840341
			0.832541
			2.0827
			0.591263
			0.555132
			1.23423
			0.72444
			0.691943
			0.678796
			0.835542
			1.31553
			1.7081
			0.745641
			0.73102
			2.35957
			0.89931
			1.52142
			0.870951
			0.760684
			1.14776
			0.8332
			1.10809
			2.24168
			2.10802
			0.923848
			0.553813
			0.671937
			0.848261
			0.564907
			0.62526
			0.800445
			0.810023
			0.74733
			0.715235
			1.06141
			0.69966
			0.452164
			0.677727
			0.849725
			1.23418
			2.36973
			4.88844
			1.38615
			0.764679
			1.22086
			0.96048
			1.68544
			0.897531
			0.693112
			0.601054
			1.2217
			1.56611
			0.836705
			1.59345
			1.82112
			0.459054
			2.39652
			0.848601
			0.775267
			0.699374
			0.667549
			0.612352
			1.26609
			0.671397
			0.877088
			1.1592
			0.613282
			0.865923
			0.780182
			1.35643
			0.792492
			1.17783
			0.903381
			1.56949
			0.564349
			1.50376
			2.44001
			1.09578
			0.743539
			0.691796
			1.38439
			2.23566
			0.808183
			0.724784
			0.751529
			0.563967
			1.61139
			0.765427
			0.75482
			1.23397
			0.843082
			6.85328
			1.51867
			0.690694
			3.18881
			0.362726
			0.610924
			1.11326
			0.792303
			0.365147
			0.764756
			0.794256
			0.823763
			1.45663
			1.34701
			1.15496
			1.49691
			0.781017
			1.19866
			1.45821
			0.74595
			1.27728
			0.817635
			1.23286
			0.790001
			64.5215
			1.2541
			0.886869
			1.7068
			0.760389
			1.1286
			0.478748
			1.29264
			1.19853
			0.846503
			0.865149
			1.22095
			0.705581
			0.583585
			1.30228
			0.667472
			2.37066
			1.39806
			0.766163
			1.14226
			0.664984
			0.802825
			0.746483
			0.767975
			0.691452
			0.964966
			0.498554
			0.722465
			0.683477
			1.30983
			2.03805
			0.721163
			2.01086
			0.691473
			0.698804
			1.55379
			1.1181
			0.756025
			0.665765
			0.769522
			1.15953
			0.588786
			0.756393
			0.579905
			2.07357
			0.434249
			0.643175
			0.472487
			0.885286
			0.780664
			0.685408
			0.82028
			0.671586
			2.38547
			1.22093
			0.728093
			1.3084
			0.694986
			1.48052
			1.88537
			1.44397
			1.24866
			0.84348
			0.353649
			0.435147
			0.811599
			0.74662
			0.64947
			1.73953
			0.689355
			0.810607
			1.04253
			1.45472
			0.826711
			0.705625
			1.36653
			0.802712
			0.571619
			0.81312
			0.890543
			0.768621
			2.48484
			0.807527
			0.694024
			0.764397
			0.783503
			0.628429
			0.775221
			0.852347
			1.26541
			0.955161
			0.858298
			1.24573
			0.808015
			0.676952
			0.713232
			1.13497
			0.775662
			0.64091
			3.34654
			0.719489
			0.384862
[truncated: 3,351 more rows]

## Sheet: Figure 3
relative protein synthesis rate
		Ancestor	Evolved line 1	Evolved line 2	Evolved line 3	Evolved line 4	Evolved line 5	Evolved line 6	Evolved line 7	Evolved line 8	Evolved line 9	Evolved line 10	Evolved line 11
		1.0554	1.72555	2.11098	0.746938	1.35945	1.39072	1.23531	1.30448	1.55382	1.41637	1.48841	1.39829
		1.10075	1.6888	0.978287	1.43951	1.47855	1.47076	1.05479	1.05797	0.961479	1.57287	1.49322	1.02272
		1.00491	1.3281	0.720708	1.49307	1.38918	1.42526	1.19928	1.40662	1.06031	1.67992	1.26807	1.74559
		0.98668	1.54729	1.902	0.741048	1.38902	1.32308	1.63404	1.31096	1.60626	1.24179	1.80458	1.4867
		0.955934	1.72984	0.94555	1.46395	1.51522	1.46149	1.05665	1.20596	0.92778	1.61714	1.4853	1.08105
		0.97916	1.38461	0.710093	1.47761	1.28851	1.30949	1.18555	1.133	1.02967	1.62976	1.2965	1.89249
		1.0257	1.60685	2.11188	0.770207	1.35565	1.42926	1.16822	1.36319	1.58985	1.41624	1.592	1.22025
		0.963148	1.66708	0.959769	1.49928	1.46923	1.47727	1.09724	1.20422	0.911447	1.66741	1.35019	1.06517
		0.904187	1.50916	0.715162	1.47851	1.32104	1.23529	1.18557	1.37559	1.01132	1.81614	1.19633	1.84405
		0.999725	1.54586	1.53632	1.27429	1.28421	1.39434	1.20184	1.22554	1.34188	1.28968	1.33984	1.34517
		1.02052	1.74287	1.46924	1.43951	1.38691	1.2193	1.37793	1.36206	1.2549	1.55277	1.67509	1.30154
		0.937415	1.63588	1.31875	1.55819	1.49672	1.29527	1.25573	1.1522	1.34561	1.47511	1.49092	1.32222
		0.98668	1.88743	1.54543	1.24513	1.28483	1.48371	1.29829	1.22557	1.37674	1.5539	1.58294	1.42091
		1.08484	1.61065	1.46388	1.46395	1.45311	1.13094	1.39367	1.06735	1.33708	1.53642	1.39491	1.35189
		0.994947	1.68242	1.30735	1.49307	1.23676	1.12947	1.19928	1.40662	1.39578	1.43232	1.65607	1.46896

## Sheet: Figure 4b
relative b-gal activity
		Wild type	Ancestor	Evolved line 1	Evolved line 2	Evolved line 3	Evolved line 4	Evolved line 5	Evolved line 6	Evolved line 7	Evolved line 8	Evolved line 9	Evolved line 10	Evolved line 11
		0.819883	0.446351	0.633339	0.942799	0.686711	0.675463	0.56432	0.815977	0.839606	0.722056	0.650479	0.865674	0.730132
		0.95697	0.607935	0.629735	0.421742	0.665732	0.715379	1.05305	0.542649	0.688064	0.973103	0.813579	1.01689	0.939302
		0.964781	0.431839	0.591316	0.490439	0.678849	0.685558	0.826641	0.949819	0.470925	0.747533	0.687657	0.820216	0.843727
		0.802636	0.508548	0.608345	0.631415	0.790005	0.527913	1.06506	0.659028	0.599927	0.678863	0.662112	0.737462	1.03479
		1.00521	0.604038	0.611628	0.684679	0.693568	0.77695	0.444654	0.66904	0.501507	0.419425	0.753875	0.78949	0.898414
		1.1116	0.48379	0.662437	0.672019	0.765881	0.654383	0.780076	0.741883	0.38181	0.681245	0.697973	0.712083	0.637838
		0.827843	0.497572	0.610479	0.464344	0.820611	0.734956	1.00878	0.919118	0.405213	0.599654	0.783046	0.893724	0.732758
		1.29986	0.467642	0.792702	0.796945	0.67733	0.703703	0.925337	0.826623	0.746366	0.841071	0.729552	0.801749	0.85966
		1.21122	0.555222	0.560836	0.554048	0.696255	0.715381	0.956063	0.817413	0.499708	0.590076	0.723495	0.718332	1.08302

## Sheet: Figure 4c
relative b-gal activity
		Ancestor	Evolved line 1	Evolved line 2	Evolved line 3	Evolved line 4	Evolved line 5	Evolved line 6	Evolved line 7	Evolved line 8	Evolved line 9	Evolved line 10	Evolved line 11
		0.819883	0.970221	0.994211	0.976237	1.0788	1.06596	1.04634	1.49676	1.05951	1.17966	0.921883	1.03812
		0.95697	0.780188	1.239	1.01627	1.29035	1.27011	0.737588	0.880322	1.09106	1.28486	1.08396	1.20503
		0.964781	1.18171	1.03924	1.13977	1.09056	0.901625	1.20514	0.901942	1.3549	1.16686	1.18528	1.00837
		0.802636	0.895358	1.17642	1.11768	1.21809	1.12667	0.996433	0.934346	0.829843	0.988202	0.872224	1.20388
		1.00521	0.853281	0.757424	1.13099	1.37983	1.15148	1.04479	1.17414	0.993236	0.886533	1.04289	1.16008
		1.1116	0.877801	0.87212	1.22816	1.34084	1.22765	0.771432	1.08278	0.78794	1.28076	1.16167	1.00837
		0.827843	1.0376	1.05303	0.912449	1.03598	1.125	1.02033	1.20976	1.13733	1.01259	0.727906	1.2404
		1.29986	1.82891	0.911434	1.37914	1.10416	0.878318	1.03041	1.09399	1.15532	0.963555	1.06789	1.48635
		1.21122	0.945681	1.24544	1.31126	1.29517	1.07413	0.846528	1.00598	1.07113	1.16376	0.822678	1.16478

## Sheet: Figure 5
relative ratio of cells with aggregated foci
		Wild type	Ancestor	Evolved line 1	Evolved line 2	Evolved line 3	Evolved line 4	Evolved line 5	Evolved line 6	Evolved line 7	Evolved line 8	Evolved line 9	Evolved line 10	Evolved line 11
		1.46376	7.00646	0.767941	1.23477	3.65939	1.27494	1.13593	0.953184	3.31044	1.51782	2.02229	0.776088	2.7165
		1.03943	8.13036	1.19322	1.28764	2.31557	1.59895	1.15346	1.08727	1.91047	1.20121	2.4417	1.20964	3.66318
		0.732793	6.08561	0.713025	0.90411	2.13712	1.16262	1.3489	0.690793	1.77266	1.2043	2.29182	1.02477	5.15245
		0.870889	8.13857
		0.994142	8.03752
		0.898994	7.40996

## Sheet: Figure 6a
relative inhibition
		Ancestor	Evolved line 1	Evolved line 2	Evolved line 3	Evolved line 4	Evolved line 5	Evolved line 6	Evolved line 7	Evolved line 8	Evolved line 9	Evolved line 10	Evolved line 11
		0.884887	1.36245	1.43826	1.34878	1.77362	1.22573	1.14253	1.14998	2.15203	1.22403	1.04809	1.17281
		0.808541	2.15203	1.61036	1.64831	1.31439	0.943229	1.15135	1.17683	1.52537	1.49966	1.05196	1.31735
		0.874933	1.29506	1.4172	1.44178	1.44535	1.22403	1.30075	1.16973	1.70604	1.38234	1.10951	1.34936
		0.859996	1.45301		1.52208	1.35129	1.26019	1.30262	1.24282	1.49445	1.42867	1.19456	1.31319
		0.963114	1.31241		1.36786	1.31282	1.24277	1.40492		1.69644	1.34646	1.10948	1.43847
		0.89492	1.47086				1.3014	1.35018				1.23454	1.32602
		0.854747
		1.00096
		1.26504
		1.12928
		1.09235
		1.31316
		1.07571
		1.0437
		1.06386
		0.847863
		1.03771
		0.889872
		1.0326
		1.05912
		0.915188
		1.03423
		1.05749
		1.00071

## Sheet: Figure 6b
relative proteasome activity
		Ancestor	Evolved line 1	Evolved line 2	Evolved line 3	Evolved line 4	Evolved line 5	Evolved line 6	Evolved line 7	Evolved line 8	Evolved line 9	Evolved line 10	Evolved line 11
		0.309677	0.775948	0.847926	0.663594	1.1416	1.35023	1.04783	0.81106	0.665217	0.917391	1.06207	0.601336
		0.369585	0.594378	0.534562	0.165899	0.923695	0.635945	1.04348	0.612903	0.873913	0.385217	0.903695	0.576037
		0.429361	0.683061	0.704061	0.708058	1.1483	0.991238	1.04272	0.721582	0.768058	0.789267	1.06139	0.637281

## Sheet: Figure 7
relative glucose uptake
		Ancestor	Evolved line 1	Evolved line 2	Evolved line 3	Evolved line 4	Evolved line 5	Evolved line 6	Evolved line 7	Evolved line 8	Evolved line 9	Evolved line 10	Evolved line 11
		1.04277	1.55852	1.43361	1.54102	1.25485	1.48521	1.53583	0.999628	1.83048	1.62285	2.6677	2.67815
		0.994883	1.54298	1.43988	1.49852	1.05306	1.60916	1.41066	1.29083	2.03071	1.68943	2.2199	2.63744
		0.962345	1.54539	1.52403	1.4892	1.19464	1.6468	1.25304	0.96778	2.20856	1.43689	2.33307	3.06246

[truncated: 6 more sheets: Figure 8a, Figure 8c, Fig S1, Fig S3, Fig S4a, Fig S4b]
