# Supplementary material for: Evolution of Robustness to Protein Mistranslation by Accelerated Protein Turnover
Source: PLoS Biol. 2015 Nov 6;13(11):e1002291. doi: 10.1371/journal.pbio.1002291 (PMC4636289; doi:10.1371/journal.pbio.1002291)
Supplement: S1 Table — (XLSX) [file pbio.1002291.s006.xlsx]

## Sheet: Munka1
Systematic name	Standard name	GO category	Number of events
YMR317W	YMR317W	uncharacterized	15
YIL169C	YIL169C	uncharacterized	9
YGR023W	MTL1	cellular response to glucose starvation	7
YPL216W	YPL216W	transcription, DNA-dependent	5
YGR246C	BRF1	RNA polymerase III transcriptional preinitiation complex assembly	4
YBR272C	HSM3	proteasome regulatory particle assembly	3
YDR340W	.	dubious	3
YKR040C	.	dubious	3
YOR038C	HIR2	transcription, DNA-dependent	3
YCL069W	VBA3	amino acid transport	2
YER179W	DMC1	reciprocal meiotic recombination	2
YKR105C	VBA5	amino acid transport	2
YNL039W	BDP1	RNA polymerase III transcriptional preinitiation complex assembly	2
YNL172W	APC1	exit from mitosis	2
YBR073W	RDH54	meiotic sister chromatid segregation	1
YCL010C	SGF29	transcription, DNA-dependent	1
YCR024C-B	YCR024C-B	uncharacterized	1
YCR097W	HMRA1	regulation of transcription, DNA-dependent	1
YDL076C	RXT3	transcription, DNA-dependent	1
YDL164C	CDC9	DNA ligation involved in DNA repair	1
YDL183C	YDL183C	potassium ion transport	1
YDR195W	REF2	snoRNA 3'-end processing	1
YDR395W	SXM1	mRNA transport	1
YDR444W	YDR444W	uncharacterized	1
YDR512C	EMI1	mitochondrial respiratory chain complex assembly	1
YFL037W	TUB2	protein polymerization	1
YFR027W	ECO1	telomere organization	1
YFR036W-A	.	dubious	1
YGL195W	GCN1	regulation of translational elongation	1
YGL206C	CHC1	endocytosis	1
YGR005C	TFG2	regulation of transcription, DNA-dependen	1
YGR044C	RME1	regulation of transcription, DNA-dependent	1
YHL041W	.	dubious	1
YHR086W	NAM8	positive regulation of nuclear mRNA splicing, via spliceosome	1
YIL029W-A	.	dubious	1
YIL030C	SSM4	Doa10p ubiquitin ligase complex	1
YIL041W	GVP36	vacuole organization	1
YIL115C	NUP159	mRNA transport	1
YJL129C	TRK1	potassium ion transport	1
YJR023C	.	dubious	1
YKR007W	MEH1	microautophagy	1
YKR090W	PXL1	maintenance of cell polarity	1
YKR099W	BAS1	regulation of transcription, DNA-dependent	1
YLL001W	DNM1	protein homooligomerization	1
YLL032C	YLL032C	may interact with ribosomes	1
YLR399C	BDF1	DNA repair	1
YMR075C-A	.	dubious	1
YMR290W-A	.	dubious	1
YNL299W	TRF5	U4 snRNA 3'-end processing	1
YNR034W	SOL1	tRNA export from nucleus	1
YNR074C	AIF1	positive regulation of apoptosis	1
YOL075C	YOL075C	transport	1
YOL086W-A	YOL086W-A	response to DNA damage stimulus	1
YOR151C	RPB2	transcription, DNA-dependent	1
YPL243W	SRP68	SRP-dependent cotranslational protein targeting to membrane, signal sequence recognition	1
YPR112C	MRD1	small-subunit processome assembly	1
YPR194C	OPT2	peptide transport	1
