# Supplementary material for: Evolution of Robustness to Protein Mistranslation by Accelerated Protein Turnover
Source: PLoS Biol. 2015 Nov 6;13(11):e1002291. doi: 10.1371/journal.pbio.1002291 (PMC4636289; doi:10.1371/journal.pbio.1002291)
Supplement: S2 Table — The table contains all the identified de novo mutations in the sequenced genomes. Legend for the sheet "de novo SNPs," column name and variable description: evolved line—coding number of the evolved line; chromosome—number of the chromosome of the mutational event; position—position of the mutational event on the given chromosome; reference—nucleotide sequence of the reference strain at the given chromosomal position; altered—mutated nucleotide sequence at the given chromosomal position; target gene ID—systematic name of the gene affected by the given mutational event, or "no gene around" if the mutation is farther than 500 nt upstream, or 150 nt downstream of any gene; bio type—describes whether gene of "target gene ID" codes for protein or tRNA; effect—describes the effect of the mutational event on protein coding; old AA/new AA—the amino acid coding is given at the corresponding position before and after the mutational event. Legend for the sheets "de novo duplications" and "ancestral duplications," column name and variable description: evolved line—coding number of the evolved line; chromosome—number of the chromosome of the mutational event; start position—start position of the duplication on the given chromosome; end position—end position of the duplication on the given chromosome (XLSX) [file pbio.1002291.s007.xlsx]

## Sheet: de novo SNPs
evolved line	chromosome	position	reference	altered	target gene ID	bio type	effect	old AA/new AA
1	I	6736	C/C	A/C	no gene around
1	I	188939	A/A	A/G	no gene around
1	I	206375	C/C	C/T	YAR050W	protein coding	synonymous coding	T/T
1	II	746369	A/C	A/A	YBR272C	protein coding	non synonymous coding	G/C
1	II	809794	A/T	A/A	no gene around
1	III	294036	T/T	G/T	YCR097W	protein coding	non synonymous coding	L/V
1	III	294036	T/T	G/T	HMR	silenced gene
1	IV	678049	A/A	A/T	no gene around
1	IV	817531	A/T	T/T	no gene around
1	IV	892698	G/G	G/T	no gene around
1	IV	1146888	C/C	C/T	YDR337W	protein coding	synonymous coding	N/N
1	IV	1515046	G/T	T/T	no gene around
1	V	455893	G/G	A/G	YER142C	protein coding	synonymous coding	C/C
1	VI	12416	T/T	A/T	no gene around
1	VII	8151	A/G	A/A	no gene around
1	VII	340911	G/G	A/G	YGL092W	protein coding	synonymous coding	E/E
1	VII	397833	G/G	A/G	no gene around
1	VII	530057	A/C	A/A	YGR023W	protein coding	non synonymous coding	S/Y
1	VII	640642	A/A	A/T	no gene around
1	VIII	385323	C/C	C/T	no gene around
1	IX	105445	C/C	C/T	YIL130W	protein coding	synonymous coding	D/D
1	XI	164880	A/G	G/G	no gene around
1	XI	385129	A/A	A/T	no gene around
1	XI	385133	C/C	C/T	no gene around
1	XII	76285	G/G	A/G	YLL032C	protein coding	stop gained	R/_
1	XII	281668	A/A	A/G	no gene around
1	XII	332700	A/A	A/C	YLR096W	protein coding	synonymous coding	A/A
1	XIII	202197	T/T	C/T	YMLWTy1-2
1	XIII	908138	C/C	C/T	YMR317W	protein coding	non synonymous coding	P/S
1	XIV	67951	C/C	C/T	YNL299W	protein coding	non synonymous coding	R/C
1	XV	159394	G/G	A/G	YOL086W-A	protein coding	non synonymous coding	M/I
1	XV	191616	T/T	A/T	YOL075C	protein coding	non synonymous coding	I/F
1	XVI	926909	A/A	A/G	YPR194C	protein coding	non synonymous coding	I/T
2	I	6736	C/C	A/C	no gene around
2	I	12764	T/T	C/T	no gene around
2	I	205886	T/T	C/T	YAR050W	protein coding	synonymous coding	T/T
2	I	206375	C/C	C/T	YAR050W	protein coding	synonymous coding	T/T
2	II	137659	T/T	A/T	no gene around
2	III	104182	C/C	A/C	YCL010C	protein coding	non synonymous coding	V/F
2	IV	344032	G/G	A/G	no gene around
2	IV	678049	A/A	A/T	no gene around
2	IV	892698	G/G	G/T	no gene around
2	IV	1470814	T/T	C/T	YDR512C	protein coding	non synonymous coding	R/G
2	IV	1515035	A/A	A/T	no gene around
2	V	137776	T/T	C/T	no gene around
2	V	243665	A/G	G/G	no gene around
2	V	455893	G/G	A/G	YER142C	protein coding	synonymous coding	C/C
2	VI	227500	C/C	C/T	YFR036W-A	protein coding	non synonymous coding	S/F
2	VI	227500	C/C	C/T	YFR036W-A	doubious
2	VII	136142	A/A	A/T	YGL195W	protein coding	stop gained	K/_
2	VII	530057	A/C	A/A	YGR023W	protein coding	non synonymous coding	S/Y
2	VIII	236987	G/G	A/G	no gene around
2	VIII	475957	C/T	C/C	no gene around
2	IX	25586	T/T	C/T	YIL169C	protein coding	non synonymous coding	D/G
2	IX	39386	C/C	C/G	no gene around
2	IX	105445	C/C	C/T	YIL130W	protein coding	synonymous coding	D/D
2	IX	144719	C/C	C/G	YIL115C	protein coding	non synonymous coding	V/L
2	X	715108	A/T	A/A	YJR151C	protein coding	synonymous coding	T/T
2	XI	67773	C/C	C/T	no gene around
2	XI	164880	A/G	G/G	no gene around
2	XII	265377	G/G	A/G	no gene around
2	XII	881971	A/T	A/A	no gene around
2	XIII	202197	T/T	C/T	YMLWTy1-2
2	XIII	908138	C/C	C/T	YMR317W	protein coding	non synonymous coding	P/S
2	XIII	908179	T/T	G/T	YMR317W	protein coding	non synonymous coding	I/M
2	XIII	908185	A/A	A/G	YMR317W	protein coding	synonymous coding	S/S
2	XIII	908196	G/G	C/G	YMR317W	protein coding	non synonymous coding	W/S
2	XIII	908198	G/G	G/T	YMR317W	protein coding	non synonymous coding	A/S
2	XIV	439396	G/T	T/T	no gene around
2	XIV	727219	T/T	A/T	no gene around
2	XVI	144697	A/T	T/T	YPL216W	protein coding	non synonymous coding	T/S
2	XVI	144698	A/C	C/C	YPL216W	protein coding	stop lost	_/S
2	XVI	335081	A/A	A/G	YPL115C	protein coding	synonymous coding	L/L
2	XVI	425740	A/A	A/G	YPL067C	protein coding	synonymous coding	S/S
2	XVI	581338	G/G	A/G	YPR010C	protein coding	downstream: 142 bases	0
2	XVI	749357	T/T	C/T	YPR112C	protein coding	non synonymous coding	K/E
3	I	6735	C/C	A/C	no gene around
3	I	6736	C/C	A/C	no gene around
3	I	12764	T/T	C/T	no gene around
3	I	205811	C/T	C/C	YAR050W	protein coding	synonymous coding	T/T
3	I	206375	C/C	C/T	YAR050W	protein coding	synonymous coding	T/T
3	II	137654	T/T	A/T	no gene around
3	II	137659	T/T	A/T	no gene around
3	II	167977	C/C	A/C	no gene around
3	II	254913	A/A	A/G	ARS209
3	II	316949	C/C	A/C	YBR040W	protein coding	upstream: 19 bases	0
3	II	389427	G/T	T/T	ARS213
3	IV	212458	G/G	G/T	ARS409
3	IV	711594	C/C	A/C	YDR128W	protein coding	synonymous coding	I/I
3	IV	848831	A/A	A/G	YDR195W	protein coding	non synonymous coding	Q/R
3	IV	921813	C/C	A/C	ARS429
3	IV	1518948	G/T	G/G	no gene around
3	V	59372	C/C	C/T	ARS507
3	VI	106293	C/C	C/T	no gene around
3	VII	104051	G/G	G/T	YGL206C	protein coding	non synonymous coding	Q/K
3	VII	400572	A/A	A/T	no gene around
3	VII	496729	A/T	T/T	no gene around
3	VII	496743	G/G	A/G	no gene around
3	VII	530057	A/C	A/A	YGR023W	protein coding	non synonymous coding	S/Y
3	VII	640642	A/A	A/T	no gene around
3	VII	807732	A/A	A/C	no gene around
3	VIII	214244	T/T	G/G	YHR054C	protein coding	synonymous coding	V/V
3	VIII	214244	T/T	G/G	YHR054C	protein coding	synonymous coding	V/V
3	VIII	236993	T/T	A/T	no gene around
3	IX	25376	C/C	C/T	YIL169C	protein coding	non synonymous coding	G/D
3	IX	105445	C/C	C/T	YIL130W	protein coding	synonymous coding	D/D
3	IX	241054	C/C	A/C	no gene around
3	IX	299898	T/T	G/T	YIL029W-A	protein coding	non synonymous coding	V/G
3	IX	299898	T/T	G/T	YIL030C	protein coding	non synonymous coding	T/P
3	IX	385660	G/G	G/T	YIR018C-A	protein coding	synonymous coding	I/I
3	IX	387143	C/C	A/C	no gene around
3	X	265891	G/G	G/T	no gene around
3	X	457894	G/G	A/G	no gene around
3	X	715054	G/G	G/T	YJR151C	protein coding	synonymous coding	T/T
3	XI	385129	A/A	A/T	no gene around
3	XI	385133	C/C	C/T	no gene around
3	XI	518140	C/C	C/T	YKR040C	protein coding	non synonymous coding	E/K
3	XII	421496	A/G	A/A	no gene around
3	XIII	667202	C/C	A/C	no gene around
3	XIII	851747	T/T	A/T	YMR290W-A	protein coding	non synonymous coding	I/K
3	XIII	864348	A/A	A/T	no gene around
3	XIII	908138	C/C	C/T	YMR317W	protein coding	non synonymous coding	P/S
3	XIII	908283	T/T	C/T	YMR317W	protein coding	non synonymous coding	V/A
3	XIII	908365	A/A	A/G	YMR317W	protein coding	synonymous coding	S/S
3	XIV	690718	G/G	G/T	YNR034W	protein coding	non synonymous coding	S/I
3	XIV	772197	T/T	G/T	no gene around
3	XIV	777838	C/C	A/C	YNR074C	protein coding	non synonymous coding	V/F
3	XV	404071	C/C	A/C	YOR038C	protein coding	stop gained	E/_
3	XVI	359501	G/G	G/T	no gene around
3	XVI	481305	A/T	T/T	no gene around
3	MT	67410	A/A	A/C	no gene around
4	I	6736	C/C	A/C	no gene around
4	I	206354	G/G	G/T	YAR050W	protein coding	synonymous coding	V/V
4	I	206375	C/C	C/T	YAR050W	protein coding	synonymous coding	T/T
4	II	137654	T/T	A/T	no gene around
4	II	137659	T/T	A/T	no gene around
4	II	254899	T/T	A/T	ARS209
4	II	809794	A/T	A/A	no gene around
4	IV	126566	C/T	C/C	no gene around
4	IV	165746	T/T	G/T	YDL164C	protein coding	non synonymous coding	K/N
4	IV	165746	T/T	G/T	ID=CDC9
4	IV	369284	G/G	A/G	no gene around
4	IV	817531	A/T	T/T	no gene around
4	IV	1515034	T/T	G/T	no gene around
4	IV	1515035	A/A	A/T	no gene around
4	IV	1515045	A/T	A/A	no gene around
4	IV	1515046	G/T	T/T	no gene around
4	VI	97863	C/C	C/T	no gene around
4	VI	104573	A/T	A/A	no gene around
4	VII	400572	A/A	A/T	no gene around
4	VII	505783	T/T	G/T	YGR005C	protein coding	non synonymous coding	N/T
4	VII	640642	A/A	A/T	no gene around
4	IX	241054	C/C	A/C	no gene around
4	X	136911	G/G	A/G	no gene around
4	X	226922	C/C	C/T	no gene around
4	XI	164880	A/G	G/G	no gene around
4	XI	451572	A/C	C/C	YKR007W	protein coding	non synonymous coding	N/H
4	XII	421496	A/G	A/A	no gene around
4	XII	881971	A/T	A/A	no gene around
4	XIII	627897	A/A	A/C	no gene around
4	XIII	908179	T/T	G/T	YMR317W	protein coding	non synonymous coding	I/M
4	XIII	908185	A/A	A/G	YMR317W	protein coding	synonymous coding	S/S
4	XIII	908198	G/G	G/T	YMR317W	protein coding	non synonymous coding	A/S
4	XIV	233940	T/T	A/T	no gene around
4	XIV	439396	G/T	T/T	no gene around
4	XIV	439397	G/T	G/G	no gene around
4	XV	404071	C/C	A/C	YOR038C	protein coding	stop gained	E/_
5	I	6736	C/C	A/C	no gene around
5	I	183388	A/C	C/C	YARWdelta6
5	I	183389	C/T	T/T	YARWdelta6
5	I	205886	T/T	C/T	YAR050W	protein coding	synonymous coding	T/T
5	II	389423	G/T	T/T	ARS213
5	II	746375	C/C	A/C	YBR272C	protein coding	non synonymous coding	A/S
5	II	809794	A/T	A/A	no gene around
5	IV	344003	C/C	C/T	no gene around
5	IV	1150914	A/C	A/A	YDR340W	protein coding	non synonymous coding	L/I
5	IV	1150914	A/C	A/A	tX(XXX)D	tRNA-Undet
5	IV	1515035	A/A	A/T	no gene around
5	VI	8303	T/T	A/T	no gene around
5	VII	8151	A/G	A/A	no gene around
5	VII	400572	A/A	A/T	no gene around
5	VII	496729	A/T	T/T	no gene around
5	VII	530057	A/C	A/A	YGR023W	protein coding	non synonymous coding	S/Y
5	VII	982960	C/C	G/G	YGR246C	protein coding	non synonymous coding	C/S
5	VII	982960	C/C	G/G	YGR246C	protein coding	non synonymous coding	C/S
5	XI	164880	A/G	G/G	no gene around
5	XII	41223	C/C	C/T	no gene around
5	XII	881971	A/T	A/A	no gene around
5	XIII	908179	T/T	G/T	YMR317W	protein coding	non synonymous coding	I/M
5	XIV	312330	C/T	C/C	YNL172W	protein coding	synonymous coding	N/N
5	XIV	413475	A/A	A/T	no gene around
5	XIV	631816	A/A	A/C	no gene around
5	XIV	779304	C/C	A/C	no gene around
5	XVI	481305	A/T	T/T	no gene around
6	I	6736	C/C	A/C	no gene around
6	I	12594	A/A	A/T	no gene around
6	I	12764	T/T	C/T	no gene around
6	I	126875	C/C	C/T	no gene around
6	I	206375	C/C	C/T	YAR050W	protein coding	synonymous coding	T/T
6	II	211752	G/G	A/G	YBL008W	protein coding	synonymous coding	E/E
6	II	746375	C/C	A/C	YBR272C	protein coding	non synonymous coding	A/S
6	II	809794	A/T	A/A	no gene around
6	IV	1305677	C/C	C/G	tS(AGA)D3	tRNA-Ser
6	IV	1350335	G/G	A/G	YDR444W	protein coding	non synonymous coding	E/K
6	IV	1515035	A/A	A/T	no gene around
6	V	243665	A/G	G/G	no gene around
6	VI	12416	T/T	A/T	no gene around
6	VII	400572	A/A	A/T	no gene around
6	VII	496729	A/T	T/T	no gene around
6	VII	530057	A/C	A/A	YGR023W	protein coding	non synonymous coding	S/Y
6	VIII	278367	A/A	A/G	YHR086W	protein coding	non synonymous coding	Q/R
6	IX	105445	C/C	C/T	YIL130W	protein coding	synonymous coding	D/D
6	X	173895	A/A	A/C	YJL129C	protein coding	non synonymous coding	F/V
6	X	470133	A/G	A/A	YJR023C	protein coding	synonymous coding	L/L
6	X	715108	A/T	A/A	YJR151C	protein coding	synonymous coding	T/T
6	XI	164880	A/G	G/G	no gene around
6	XI	518140	C/C	C/T	YKR040C	protein coding	non synonymous coding	E/K
6	XI	610208	T/T	A/T	YKR090W	protein coding	non synonymous coding	D/E
6	XII	921589	T/T	C/T	YLR399C	protein coding	non synonymous coding	D/G
6	XIV	38017	A/A	A/G	YNL320W	protein coding	synonymous coding	G/G
6	XIV	439404	C/T	C/C	no gene around
6	XIV	439406	C/T	T/T	no gene around
6	XIV	555735	G/G	G/T	YNL039W	protein coding	stop gained	E/_
6	XIV	779339	C/C	A/C	no gene around
6	XV	194942	C/C	A/C	no gene around
6	XVI	144697	A/T	T/T	YPL216W	protein coding	non synonymous coding	T/S
6	XVI	144698	A/C	C/C	YPL216W	protein coding	stop lost	_/S
6	XVI	581366	C/C	A/C	no gene around
6	MT	33619	T/T	A/T	no gene around
7	I	6736	C/C	A/C	no gene around
7	I	12764	T/T	C/T	no gene around
7	I	206375	C/C	C/T	YAR050W	protein coding	synonymous coding	T/T
7	II	137659	T/T	A/T	no gene around
7	II	155705	G/G	A/G	YBL034C	protein coding	synonymous coding	T/T
7	IV	126566	C/T	C/C	no gene around
7	IV	320942	A/A	A/G	YDL076C	protein coding	non synonymous coding	V/A
7	IV	892698	G/G	G/T	no gene around
7	IV	1150909	A/C	C/C	YDR340W	protein coding	non synonymous coding	E/A
7	IV	1150909	A/C	C/C	tX(XXX)D	tRNA-Undet
7	IV	1150914	A/C	A/A	YDR340W	protein coding	non synonymous coding	L/I
7	IV	1150914	A/C	A/A	tX(XXX)D	tRNA-Undet
7	IV	1515034	T/T	G/T	no gene around
7	IV	1515035	A/A	A/T	no gene around
7	IV	1515046	G/T	T/T	no gene around
7	IV	1518962	C/T	C/C	no gene around
7	V	3591	A/A	C/C	YEL077C	protein coding	synonymous coding	G/G
7	V	3591	A/A	C/C	YEL077C	protein coding	synonymous coding	G/G
7	V	243665	A/G	G/G	no gene around
7	V	455893	G/G	A/G	YER142C	protein coding	synonymous coding	C/C
7	V	538219	G/G	A/G	YER173W	protein coding	synonymous coding	Q/Q
7	VII	640642	A/A	A/T	no gene around
7	VII	982769	G/G	T/T	YGR246C	protein coding	non synonymous coding	R/S
7	VII	982769	G/G	T/T	YGR246C	protein coding	non synonymous coding	R/S
7	VIII	475957	C/T	C/C	no gene around
7	IX	25376	C/C	C/T	YIL169C	protein coding	non synonymous coding	G/D
7	IX	25586	T/T	C/T	YIL169C	protein coding	non synonymous coding	D/G
7	X	136911	G/G	A/G	no gene around
7	XI	164880	A/G	G/G	no gene around
7	XI	465197	A/T	T/T	no gene around
7	XII	421496	A/G	A/A	no gene around
7	XII	881971	A/T	A/A	no gene around
7	XIII	908134	C/C	C/T	YMR317W	protein coding	synonymous coding	S/S
7	XIII	908138	C/C	C/T	YMR317W	protein coding	non synonymous coding	P/S
7	XIII	908179	T/T	G/T	YMR317W	protein coding	non synonymous coding	I/M
7	XV	615567	C/C	A/C	YOR151C	protein coding	non synonymous coding	G/C
7	XVI	144717	G/G	A/G	YPL216W	protein coding	synonymous coding	S/S
8	I	205913	T/T	C/T	YAR050W	protein coding	synonymous coding	I/I
8	I	206354	G/G	G/T	YAR050W	protein coding	synonymous coding	V/V
8	I	206375	C/C	C/T	YAR050W	protein coding	synonymous coding	T/T
8	IV	131335	C/C	A/C	YDL183C	protein coding	stop gained	G/_
8	IV	226851	G/G	A/G	no gene around
8	IV	892698	G/G	G/T	no gene around
8	IV	892732	A/T	A/A	no gene around
8	IV	1515034	T/T	G/T	no gene around
8	IV	1515035	A/A	A/T	no gene around
8	V	455893	G/G	A/G	YER142C	protein coding	synonymous coding	C/C
8	V	549318	C/C	T/T	YER179W	protein coding	non synonymous coding	A/V
8	V	549318	C/C	T/T	YER179W	protein coding	non synonymous coding	A/V
8	VI	12416	T/T	A/T	no gene around
8	VI	207720	C/C	A/C	YFR027W	protein coding	non synonymous coding	T/K
8	VII	583047	G/G	G/T	YGR044C	protein coding	non synonymous coding	N/K
8	IX	25376	C/C	C/T	YIL169C	protein coding	non synonymous coding	G/D
8	X	470133	A/G	A/A	YJR023C	protein coding	synonymous coding	L/L
8	X	470178	A/A	A/C	YJR023C	protein coding	non synonymous coding	L/V
8	X	715108	A/T	A/A	YJR151C	protein coding	synonymous coding	T/T
8	XI	67773	C/C	C/T	no gene around
8	XI	164880	A/G	G/G	no gene around
8	XII	881940	T/T	A/T	no gene around
8	XII	881970	A/T	T/T	no gene around
8	XII	881971	A/T	A/A	no gene around
8	XIII	908179	T/T	G/T	YMR317W	protein coding	non synonymous coding	I/M
8	XIII	908185	A/A	A/G	YMR317W	protein coding	synonymous coding	S/S
8	XIII	908198	G/G	G/T	YMR317W	protein coding	non synonymous coding	A/S
8	XIV	312331	A/G	G/G	YNL172W	protein coding	non synonymous coding	N/D
8	XIV	439396	G/T	T/T	no gene around
8	XIV	439406	C/T	T/T	no gene around
8	XVI	144697	A/T	T/T	YPL216W	protein coding	non synonymous coding	T/S
9	I	12764	T/T	C/T	no gene around
9	I	126875	C/C	C/T	no gene around
9	I	206375	C/C	C/T	YAR050W	protein coding	synonymous coding	T/T
9	II	165902	C/C	C/T	no gene around
9	II	389422	C/T	C/C	ARS213
9	IV	30508	T/T	C/T	no gene around
9	IV	1305685	C/C	C/G	tS(AGA)D3	tRNA-Ser
9	VI	57470	A/A	A/G	YFL037W	protein coding	non synonymous coding	K/E
9	VI	97876	C/T	C/C	no gene around
9	VII	400572	A/A	A/T	no gene around
9	VII	496729	A/T	T/T	no gene around
9	VIII	236993	T/T	A/T	no gene around
9	IX	25586	T/T	C/T	YIL169C	protein coding	non synonymous coding	D/G
9	IX	396884	G/G	A/G	ICR1
9	X	23333	T/T	C/T	YJL217W	protein coding	synonymous coding	R/R
9	X	715108	A/T	A/A	YJR151C	protein coding	synonymous coding	T/T
9	XI	164880	A/G	G/G	no gene around
9	XI	465197	A/T	T/T	no gene around
9	XI	518140	C/C	C/T	YKR040C	protein coding	non synonymous coding	E/K
9	XI	637273	A/A	A/G	YKR099W	protein coding	non synonymous coding	I/V
9	XI	659466	T/T	G/G	YKR105C	protein coding	non synonymous coding	K/N
9	XI	659466	T/T	G/G	YKR105C	protein coding	non synonymous coding	K/N
9	XIII	908179	T/T	G/T	YMR317W	protein coding	non synonymous coding	I/M
9	XIV	359345	C/C	C/T	no gene around
9	XV	253013	C/C	A/C	no gene around
9	XVI	144717	G/G	A/G	YPL216W	protein coding	synonymous coding	S/S
10	I	6736	C/C	A/C	no gene around
10	I	12764	T/T	C/T	no gene around
10	I	85415	G/G	G/T	YAL031C	protein coding	synonymous coding	S/S
10	I	126875	C/C	C/T	no gene around
10	I	188939	A/A	A/G	no gene around
10	I	205886	T/T	C/T	YAR050W	protein coding	synonymous coding	T/T
10	I	206375	C/C	C/T	YAR050W	protein coding	synonymous coding	T/T
10	II	43132	G/G	G/T	no gene around
10	II	316949	C/C	A/C	YBR040W	protein coding	upstream: 19 bases	0
10	II	383176	C/G	C/C	YBR073W	protein coding	non synonymous coding	W/S
10	II	809794	A/T	A/A	no gene around
10	III	10332	A/A	C/C	YCL069W	protein coding	non synonymous coding	K/N
10	III	10332	A/A	C/C	YCL069W	protein coding	non synonymous coding	K/N
10	III	162712	T/T	A/T	YCR024C-B	protein coding	non synonymous coding	M/L
10	IV	344032	G/G	A/G	no gene around
10	IV	678013	C/C	C/T	no gene around
10	IV	1263465	G/G	A/G	YDR395W	protein coding	non synonymous coding	D/N
10	IV	1305678	C/T	T/T	tS(AGA)D3	tRNA-Ser
10	IV	1436896	C/C	C/G	no gene around
10	VI	104573	A/T	T/T	no gene around
10	VII	8149	A/G	G/G	no gene around
10	VII	8151	A/G	A/A	no gene around
10	VII	323361	A/A	A/T	no gene around
10	VII	400572	A/A	A/T	no gene around
10	VII	530057	A/C	A/A	YGR023W	protein coding	non synonymous coding	S/Y
10	VII	653245	G/G	G/T	no gene around
10	VIII	214244	T/T	G/G	YHR054C	protein coding	synonymous coding	V/V
10	VIII	214244	T/T	G/G	YHR054C	protein coding	synonymous coding	V/V
10	VIII	475957	C/T	C/C	no gene around
10	IX	25586	T/T	C/T	YIL169C	protein coding	non synonymous coding	D/G
10	IX	385660	G/G	G/T	YIR018C-A	protein coding	synonymous coding	I/I
10	X	640795	A/C	C/C	no gene around
10	X	715108	A/T	A/A	YJR151C	protein coding	synonymous coding	T/T
10	XI	164880	A/G	G/G	no gene around
10	XII	149408	A/A	A/T	YLL001W	protein coding	non synonymous coding	R/W
10	XII	818468	T/T	C/T	no gene around
10	XII	881971	A/T	A/A	no gene around
10	XIII	416047	C/C	A/C	YMR075C-A	protein coding	non synonymous coding	V/L
10	XIII	908185	A/A	A/G	YMR317W	protein coding	synonymous coding	S/S
10	XIV	312330	C/T	C/C	YNL172W	protein coding	synonymous coding	N/N
10	XIV	312331	A/G	G/G	YNL172W	protein coding	non synonymous coding	N/D
10	XIV	413475	A/A	A/T	no gene around
10	XIV	556455	G/G	A/G	YNL039W	protein coding	non synonymous coding	E/K
10	XV	404071	C/C	A/C	YOR038C	protein coding	stop gained	E/_
10	XVI	359501	G/G	G/T	no gene around
10	XVI	581366	C/C	A/C	no gene around
10	MT	67410	A/A	A/C	no gene around
11	I	126875	C/C	C/T	no gene around
11	I	206375	C/C	C/T	YAR050W	protein coding	synonymous coding	T/T
11	II	43132	G/G	G/T	no gene around
11	II	165927	C/T	C/C	no gene around
11	II	389422	C/T	C/C	ARS213
11	II	723663	A/C	C/C	no gene around
11	IV	1515034	T/T	G/T	no gene around
11	IV	1515046	G/T	T/T	no gene around
11	V	437906	C/C	C/G	no gene around
11	VII	530057	A/C	A/A	YGR023W	protein coding	non synonymous coding	S/Y
11	VII	640642	A/A	A/T	no gene around
11	VIII	17534	A/A	A/T	YHL041W	protein coding	non synonymous coding	H/L
11	VIII	85510	A/T	T/T	YHLCsigma1
11	IX	25376	C/C	C/T	YIL169C	protein coding	non synonymous coding	G/D
11	IX	25586	T/T	C/T	YIL169C	protein coding	non synonymous coding	D/G
11	IX	57277	A/C	C/C	no gene around
11	IX	57294	T/T	A/T	no gene around
11	IX	276823	G/G	C/G	YIL041W	protein coding	non synonymous coding	R/T
11	X	526730	T/T	C/T	no gene around
11	X	715108	A/T	A/A	YJR151C	protein coding	synonymous coding	T/T
11	XI	192297	A/A	A/G	YKL133C	protein coding	synonymous coding	S/S
11	XI	385129	A/A	A/T	no gene around
11	XIII	822624	G/T	G/G	no gene around
11	XIII	908365	A/A	A/G	YMR317W	protein coding	synonymous coding	S/S
11	XIV	359389	A/A	A/T	no gene around
11	XV	670767	G/G	A/G	no gene around
11	XV	944473	C/C	T/T	no gene around
11	XVI	89150	A/A	A/G	YPL243W	protein coding	non synonymous coding	T/A

## Sheet: de novo duplications
evolved line	chromosome	start position	end position
1	VII	574136	811733
1	IX	whole chromosome
1	XII	whole chromosome
2	IV	992340	end
2	XII	whole chromosome
3	IV	992340	end
3	XII	whole chromosome
4	IV	992340	end
4	XII	whole chromosome
5	IV	992340	end
6	IV	992340	end
6	IX	whole chromosome
7	XII	whole chromosome
8	III	whole chromosome
8	IV	992340	end
8	IX	whole chromosome
8	XII	whole chromosome
9	IV	992340	end
9	XII	whole chromosome
10	IV	992340	end
11	IV	992340	end
11	XII	whole chromosome

## Sheet: de novo deletions
evolved line	chromosome	start position	end position
1	V	449020	498119
2	V	449020	end
3	V	449020	end
4	V	449020	end
5	V	449020	end
6	V	449020	end
8	V	449020	end
9	V	449020	end
10	V	449020	end
11	V	449020	end
11	XVI	810264	844704
