# Supplementary material for: Evolution of Robustness to Protein Mistranslation by Accelerated Protein Turnover
Source: PLoS Biol. 2015 Nov 6;13(11):e1002291. doi: 10.1371/journal.pbio.1002291 (PMC4636289; doi:10.1371/journal.pbio.1002291)
Supplement: S3 Table — The table contains microarray data on all ancestor and evolved lines subjected to microarray analysis. Legend for the sheets "Evolved line 1" and “Evolved line 4”: GENE SYMBOL—The systematic name of the gene of which expression level is shown in the table in the given row; Description—Functional description of the gene of which expression level is shown in the table in the given row; Log Fold change—log2 mRNA expressions of the given evolved lineage normalized to the ancestor; CNV (-1 chromosome deletion, +1 chromosome duplication, 0 no change)—Copy number changes of the chromosomal region in which the give gene is located. (XLSX) [file pbio.1002291.s008.xlsx]

## Sheet: Evolved line 1
GENE SYMBOL	Description	Log Fold change	CNV (-1 chromosome deletion, +1 chromosome duplication, 0 - no change)
Q0010	Hypothetical ORF	1.58425	0
Q0017	Hypothetical ORF	0.680415	0
Q0045	cytochrome c oxidase subunit I	1.02077	0
Q0050	intron-specific reverse transcriptase activity|maturase aI1	0.259152	0
Q0055	endonuclease (putative)|intron-specific reverse transcriptase activity|maturase aI2	-0.151399	0
Q0060	I-SceIII endonuclease activity|encoded by the 3' part of the aI3 intron	-0.289837	0
Q0065	I-SceII endonuclease activity|encoded by the aI4 intron	0.524711	0
Q0070	DNA endonuclease involved in intron homing	-0.364785	0
Q0075	Protein of unknown function, encoded within an intron of the mitochondrial COX1 gene; translational initiation codon is predicted to be ATA rather than ATG	0.42036	0
Q0080	ATP synthase subunit 8|mitochondrially encoded	0.121242	0
Q0085	ATP synthase subunit 6	0.030237	0
Q0105	cytochrome b	0.19936	0
Q0110	mRNA maturase bI2	0.198815	0
Q0115	mRNA maturase bI3	0.231457	0
Q0120	mitochondrial mRNA maturase bI4	1.04715	0
Q0130	ATPase-associated proteolipid|F0-ATP synthase subunit 9	-0.273925	0
Q0140	mitochondrial ribosomal protein|mitochondrially encoded	0.518486	0
Q0160	I-SceI DNA endonuclease encoded by mitochondrial 21S rRNA gene intron	-1.11678	0
Q0182	Hypothetical ORF	0.610587	0
Q0250	cytochrome c oxidase subunit II	-0.210649	0
Q0255	Hypothetical ORF	0.0898593	0
Q0275	cytochrome c oxidase subunit III|mitochondrially encoded	0.061243	0
Q0297	Hypothetical ORF	-0.0467105	0
YAL001C	138 kDa|transcription factor tau (TFIIIC) subunit	-0.21909	0
YAL002W	membrane-associated hydrophilic protein which contains a C-terminal cysteine-rich region that conforms to the H2 variant of the RING finger Zn2+ binding motif	-0.184336	0
YAL003W	translation elongation factor EF-1beta	-0.015943	0
YAL004W	Hypothetical ORF	0.158153	0
YAL005C	heat shock protein of HSP70 family	-1.54279	0
YAL007C	p24 protein involved in membrane trafficking	-0.361874	0
YAL008W	Protein of unknown function	-0.664484	0
YAL009W	Integral nuclear/ER membrane protein of unknown function, required for normal nuclear envelope morphology and sporulation	-0.081037	0
YAL010C	mitochondrial outer membrane protein	-0.271931	0
YAL011W	Hypothetical ORF	0.237415	0
YAL012W	cystathionine gamma-lyase	-0.068213	0
YAL013W	Transcriptional modulator involved in the regulation of structural genes involved in phospholipid biosynthesis, also participates in regulation of metabolically unrelated genes as well as maintenance of mating efficiency and sporulation	0.019848	0
YAL014C	syntaxin family	-0.373759	0
YAL015C	DNA glycosylase	-0.036359	0
YAL016W	protein phosphatase 2A regulatory subunit A	-0.292061	0
YAL017W	contains serine/threonine protein kinase domain and shows homology with the SNF1 serine/threonine protein kinase	-0.588305	0
YAL018C	Hypothetical ORF	1.13942	0
YAL019W	Protein whose overexpression affects chromosome stability, potential Cdc28p substrate; homolog of Snf2p	0.490465	0
YAL020C	Protein with similarity to human RCC1 protein	0.311534	0
YAL021C	carbon catabolite repression; transcriptional regulator for some glucose-repressed genes including ADH2	-0.187735	0
YAL022C	Nucleoside transporter with broad nucleoside selectivity; localized to intracellular membranes	0.063182	0
YAL023C	dolichyl phosphate-D-mannose:protein O-D-mannosyltransferase	-0.282644	0
YAL024C	Gdp/GTP exchange factor required for growth at low temperatures	-0.181268	0
YAL025C	nuclear protein (putative)	1.05671	0
YAL026C	P-type ATPase, potential aminophospholipid translocase	-0.20393	0
YAL027W	Hypothetical ORF	-0.031695	0
YAL028W	Exhibits physical and genetic interactions with FRT1 and genetic interactions with TCP1; contains a C-terminal transmembrane domain and shows localization to the plasma membrane, the ER, and cytoplasmic vesicular or granule-like structures	-0.793711	0
YAL029C	myosin V heavy chain	0.288214	0
YAL030W	Snc2p homolog|synaptobrevin homolog	-0.330946	0
YAL031C	Cytoplasmic protein of unknown function, potential Cdc28p substrate	-0.274689	0
YAL032C	pre-mRNA splicing factor	-0.036016	0
YAL033W	RNase MRP subunit (putative)|RNase P integral subunit	-0.016	0
YAL034C	Protein of unknown function	-0.451787	0
YAL034C-B	Protein required for cell viability	0.890667	0
YAL034W-A	Mis TWelve like (a Schizosaccharomyces pombe kinetochore protein)	-0.096232	0
YAL035W	97 kDa protein	0.219666	0
YAL036C	Protein of unknown function, has similarity to Xenopus GTP-binding protein DRG	0.623606	0
YAL037W	Hypothetical ORF	-0.634002	0
YAL038W	pyruvate kinase	-0.047062	0
YAL039C	cytochrome c heme lyase (CCHL)	0.050273	0
YAL040C	G1 cyclin	-0.303224	0
YAL041W	guanine nucleotide exchange factor (a.k.a. GDP-release factor) for cdc42	-0.141285	0
YAL042C-A	Hypothetical ORF	0.148728	0
YAL042W	ER-Golgi transport vesicle protein	-0.169713	0
YAL043C	cleavage factor II (CF II) component|polyadenylation factor I (PF I)	-0.222324	0
YAL044C	glycine cleavage system H-protein subunit	-0.410311	0
YAL044W-A	Similar to pombe uvi31, putative DNA repair protein	-0.085044	0
YAL045C	Hypothetical ORF	0.0454036	0
YAL046C	Hypothetical ORF	-0.260451	0
YAL047C	Spc72p interacts with Stu2p in the two-hybrid assay; Spc72p localizes to the spindle pole bodies. Molecular weight is 72 kD	0.344663	0
YAL048C	0	-0.300718	0
YAL049C	Hypothetical ORF	-0.463686	0
YAL051W	transcription factor	-0.117369	0
YAL053W	Protein of unknown function; green fluorescent protein (GFP)-fusion protein localizes to the cytoplasm in a punctate pattern	-0.090265	0
YAL054C	acetyl CoA synthetase	-0.252447	0
YAL055W	Product of gene unknown	-0.136147	0
YAL056C-A	Hypothetical ORF	0.445072	0
YAL056W	Proposed beta subunit of the heterotrimeric G protein that interacts with the receptor Grp1p, has signaling role in response to nutrients; involved in regulation of pseudohyphal growth through cAMP levels; homolog of Gpb1p	-0.516005	0
YAL058W	calnexin and calreticulin homolog	0.132697	0
YAL059W	putative transmembrane domain protein involved in cell wall biogenesis	1.04624	0
YAL060W	(2R,3R)-2,3-butanediol dehydrogenase	-0.722153	0
YAL061W	putative polyol dehydrogenase	-1.98017	0
YAL062W	NADP-linked glutamate dehydrogenase	-0.118177	0
YAL063C	similar to FLO1	0.375124	0
YAL064C-A	Hypothetical ORF	1.24381	0
YAL064W	Hypothetical ORF	1.22221	0
YAL064W-B	Hypothetical ORF	-0.012564	0
YAL065C	Hypothetical ORF	3.16105	0
YAL066W	Hypothetical ORF	1.25384	0
YAL067C	permease (putative)	0.76095	0
YAL068C	Hypothetical ORF	0.366682	0
YAL069W	Hypothetical ORF	0.680994	0
YAR002C-A	p24 protein involved in membrane trafficking	-0.103596	0
YAR002W	nuclear pore complex subunit	-0.00508	0
YAR003W	compass (complex proteins associated with Set1p) component	-0.37418	0
YAR007C	heterotrimeric RPA (RF-A) single-stranded DNA binding protein 69 kDa subunit|RF-A	-0.168544	0
YAR008W	tetrameric tRNA splicing endonuclease 34 kDa subunit	0.150836	0
YAR014C	Protein involved in bud-site selection; diploid mutants display a random budding pattern instead of the wild-type bipolar pattern	-0.064882	0
YAR015W	phosphoribosyl amino imidazolesuccinocarbozamide synthetase	-1.82535	0
YAR018C	protein kinase	-0.016429	0
YAR019C	protein kinase domain	-0.30958	0
YAR020C	similar to Pau3, member of Pau1 family	0.184793	0
YAR023C	Putative integral membrane protein, member of DUP240 gene family	-0.49015	0
YAR027W	Putative integral membrane protein of unknown function; interacts with Ulp1p at the nuclear periphery; member of DUP240 gene family	-0.361525	0
YAR028W	Putative integral membrane protein, member of DUP240 gene family	-0.0254475	0
YAR029W	Member of DUP240 gene family but contains no transmembrane domains; green fluorescent protein (GFP)-fusion protein localizes to the cytoplasm in a punctate pattern	0.0698998	0
YAR030C	Hypothetical ORF	0.534204	0
YAR031W	Pheromone-regulated protein with 3 predicted transmembrane segments and an FF sequence, a motif involved in COPII binding; forms a complex with Prp9p in the ER	0.865414	0
YAR033W	Putative integral membrane protein, involved in vesicle formation; forms complex with Mst27p; member of DUP240 gene family; binds COPI and COPII vesicles	0.009364	0
YAR035W	carnitine acetyltransferase	-0.043295	0
YAR042W	Similar to mammalian oxysterol-binding protein	0.280253	0
YAR044W		-0.107338	0
YAR047C	Hypothetical ORF	0.677498	0
YAR050W	FLO5- and FLO8-determined flocculation are considerably less sensitive to mannose than FLO1-determined flocculation.	0.187519	0
YAR053W	Hypothetical ORF	0.411527	0
YAR060C	Hypothetical ORF	0.152392	0
YAR061W	Hypothetical ORF	1.66409	0
YAR062W	Hypothetical ORF	0.498222	0
YAR064W	Hypothetical ORF	-0.092287	0
YAR066W	Hypothetical ORF	1.0052	0
YAR068W	putative membrane protein	-0.326746	0
YAR069C	Hypothetical ORF	0.239348	0
YAR070C	Hypothetical ORF	-0.577481	0
YAR071W	acid phosphatase	0.080616	0
YAR073W	IMP dehydrogenase homolog	0.336287	0
YAR075W	Hypothetical ORF	0.286476	0
YBL001C	ExtraCellular Mutant	-0.227477	0
YBL002W	histone H2B (HTB1 and HTB2 code for nearly identical proteins)	-0.119709	0
YBL003C	histone H2A (HTA1 and HTA2 code for nearly identical proteins)	-0.189964	0
YBL004W	U3 snoRNP protein	0.673524	0
YBL005W	Zinc-finger transcription factor related to Pdr1p	0.139126	0
YBL006C	The deletion strain shows a reduced affinity by the alcian blue dye, which suggests a reduction in the net negative charge of the cell surface	0.03971	0
YBL007C	cytoskeletal protein binding protein	-0.203385	0
YBL008W	contains nuclear targeting signal|repressor protein (putative)|similar to Tup1p and mammalian retinal transducin	0.156693	0
YBL009W	haspin	0.062365	0
YBL010C	Hypothetical ORF	-0.002523	0
YBL011W	High copy suppresor of choline-transport mutants	-0.203284	0
YBL012C	Hypothetical ORF	0.621927	0
YBL013W	methionyl-tRNA transformylase	-0.0650385	0
YBL014C	yeast Pol I core factor (CF) also composed of Rrn11p, Rrn7p and TATA-binding protein	0.570683	0
YBL015W	acetyl CoA hydrolase	-0.470646	0
YBL016W	CDC28/cdc2 related protein kinase	-0.098995	0
YBL017C	Type I integral membrane protein 166aa cytoplasmic tail, 1300 aa lumenal domain	-0.092041	0
YBL018C	RNase P integral subunit|subunit of RNase MRP (putative)	0.321734	0
YBL019W	AP endonuclease	-0.183273	0
YBL020W	67 kDa integral membrane protein	-0.064111	0
YBL021C	transcriptional activator protein of CYC1 (component of HAP2/HAP3 heteromer)	0.074731	0
YBL022C	ATP-dependent protease	-0.190498	0
YBL023C	Member of complex that acts at ARS's to initiate replication	-0.239488	0
YBL024W	tRNA:m5C-methyltransferase	0.312099	0
YBL025W	upstream activation factor subunit	-0.485957	0
YBL026W	snRNA-associated protein, Sm class	0.124538	0
YBL027W	ribosomal protein L19B (YL14) (L23B) (rpl5L)	0.180209	0
YBL028C	Hypothetical ORF	1.08333	0
YBL029C-A	Protein of unknown function; green fluorescent protein (GFP)-fusion protein localizes to the cell periphery; has potential orthologs in Saccharomyces species and in Yarrowia lipolytica	-0.633776	0
YBL029W	Hypothetical ORF	-0.58437	0
YBL030C	ADP/ATP translocator	-1.10998	0
YBL031W	Product of gene unknown	-0.29529	0
YBL032W	RNA binding protein with similarity to hnRNP-K that localizes to the cytoplasm and to subtelomeric DNA; required for the proper localization of ASH1 mRNA; involved in the regulation of telomere position effect and telomere length	-0.16372	0
YBL033C	GTP cyclohydrolase II	0.148016	0
YBL034C	Suppressor of cold-sensitive tub2 mutation. Stu1p binds to interpolar microtubules of the mitotic spindle and plays an essential role in their ability to provide an outward force on the spindle poles.	-0.154182	0
YBL035C	DNA polymerase alpha-primase complex B subunit	-0.024639	0
YBL036C	Single-domain racemase, possibly non-specific due to the lack of the second domain, which presumably determines specificity	-0.102953	0
YBL037W	clathrin associated protein complex large subunit	-0.18919	0
YBL038W	ribosomal protein	-0.411361	0
YBL039C	CTP synthase	0.748409	0
YBL040C	HDEL receptor	-0.040351	0
YBL041W	proteasome subunit	0.0377625	0
YBL042C	uridine permease	0.212077	0
YBL043W	ExtraCellular Mutant	-0.361794	0
YBL044W	Hypothetical ORF	-0.0713764	0
YBL045C	coenzyme QH2 cytochrome c reductase 44 kDa core protein subunit	-1.24848	0
YBL046W	Hypothetical ORF	0.179409	0
YBL047C	EH domain protein involved in endocytosis	-0.490448	0
YBL048W	Hypothetical ORF	-1.82909	0
YBL049W	Hypothetical ORF	-2.33292	0
YBL050W	peripheral membrane protein required for vesicular transport between ER and Golgisimilar to alpha-SNAP part of cis-SNARE complex required for 'priming' step in homotypic vacuole fusion	-0.125539	0
YBL051C	[PSI+] induction	0.125548	0
YBL052C	SAS3 for Something about silencing, gene 3. Influences silencing at HMR.	0.097692	0
YBL053W	Hypothetical ORF	0.477096	0
YBL054W	Hypothetical ORF	1.50254	0
YBL055C	Hypothetical ORF	0.182779	0
YBL056W	protein phosphatase type 2C	-0.231494	0
YBL057C	peptidyl-tRNA hydrolase	0.074904	0
YBL058W	isolated as a suppressor of the lethality caused by overexpression of the phosphoprotein phosphatase 1 catalytic subuniut encoded by GLC7	-0.046526	0
YBL059C-A	Hypothetical ORF	-0.464081	0
YBL059W	Hypothetical ORF	-0.070673	0
YBL060W	Hypothetical ORF	0.315375	0
YBL061C	protoplast regeneration and killer toxin resistance gene, may be a post-translational regulator of chitin synthase III activity, interacts with Chs3p	0.454219	0
YBL062W	Hypothetical ORF	0.738653	0
YBL063W	kinesin related protein	-0.057275	0
YBL064C	also called mTPx I, a mitochondrial isoform of thioredoxin peroxidase (EC 1.11.1.-)	-0.775799	0
YBL065W	Hypothetical ORF	0.3994	0
YBL066C	transcription factor (putative)	0.520659	0
YBL067C	ubiquitin carboxyl-terminal hydrolase	0.034309	0
YBL068W	ribose-phosphate pyrophosphokinase	0.500969	0
YBL069W	Protein involved in targeting of plasma membrane [H+]ATPase	0.071882	0
YBL070C	Hypothetical ORF	1.97779	0
YBL071C	Hypothetical ORF	0.620842	0
YBL071W-A	Similar to Hemiascomycetous yeast protein (FEBS Lett. 487(1): 31-36 (2000)).	0.564848	0
YBL072C	ribosomal protein S8A (S14A) (rp19) (YS9)	-0.07576	0
YBL073W	Protein required for cell viability	0.598347	0
YBL074C	Component of the U5 snRNP, required for splicing of U3 precursors; originally described as a splicing factor specifically required for splicing pre-mRNA of the MATa1 cistron	0.61585	0
YBL075C	heat shock protein of HSP70 family	-0.30402	0
YBL076C	isoleucine-tRNA synthetase	0.09837	0
YBL077W	Protein required for cell viability	0.730854	0
YBL078C	similar to LC3, a microtubule-associated protein from rat	-0.721546	0
YBL079W	nuclear pore complex subunit	0.072645	0
YBL080C	62 kDa protein	-0.445164	0
YBL081W	Hypothetical ORF	0.69246	0
YBL082C	Dol-P-Man dependent alpha(1-3) mannosyltransferase (putative)	0.186001	0
YBL083C	Hypothetical ORF	0.38467	0
YBL084C	anaphase promoting complex (APC) subunit	-0.206876	0
YBL085W	Involved in bud growth	-0.009463	0
YBL086C	Protein of unknown function; green fluorescent protein (GFP)-fusion protein localizes to the cell periphery	-0.066239	0
YBL087C	ribosomal protein L23A (L17aA) (YL32)	0.188988	0
YBL088C	phosphatidylinositol kinase (putative)	-0.063319	0
YBL089W	transporter	-0.138736	0
YBL090W	mitochondrial ribosome small subunit component	-0.283827	0
YBL091C	methionine aminopeptidase 2	0.000642	0
YBL091C-A	SCS2 homologue	-0.220434	0
YBL092W	ribosomal protein L32	-0.050355	0
YBL093C	RNA polymerase II holoenzyme/mediator subunit	0.119114	0
YBL094C	Hypothetical ORF	0.229201	0
YBL095W	Hypothetical ORF	-0.306957	0
YBL096C	Hypothetical ORF	-0.119133	0
YBL097W	BaRreN, a gene with sequence similarity to Drosophila barren and Xenopus XCAP-H, and a functional homolog of human BRRN1	-0.225171	0
YBL098W	Kynurenine 3-mono oxygenase	-0.182733	0
YBL099W	F1F0-ATPase alpha subunit	-0.843415	0
YBL100C	Sporulation	-0.398706	0
YBL101C	ExtraCellular Mutant	-0.864256	0
YBL102W	similar to mammalian syntaxin 5	-0.06466	0
YBL103C	phosphoprotein	-0.008332	0
YBL104C	Hypothetical ORF	-0.059956	0
YBL105C	Protein Kinase C	-0.127242	0
YBL106C	yeast homolog of the Drosophila tumor suppressor, lethal giant larvae	0.179602	0
YBL107C	Hypothetical ORF	0.164173	0
YBL107W-A	Similar to TyA and TyB proteins	0.167045	0
YBL108C-A	Hypothetical ORF identified by homology. See FEBS Letters [2000] 487:31-36.	0.410902	0
YBL108W	Hypothetical ORF	-0.0939975	0
YBL109W	Hypothetical ORF	0.702257	0
YBL111C	Hypothetical ORF	-0.005343	0
YBL112C	Hypothetical ORF	0.143625	0
YBL113C	Hypothetical ORF	-0.183742	0
YBR001C	neutral trehalase	-0.644817	0
YBR002C	cis-prenyltransferase	0.359132	0
YBR003W	hexaprenyl pyrophosphate synthetase	-0.591375	0
YBR004C	The authentic, non-tagged protein was localized to the mitochondria	0.740333	0
YBR005W	Hypothetical ORF	0.08466	0
YBR006W	succinate semialdehyde dehydrogenase	-1.01665	0
YBR007C	Hypothetical ORF	-0.279785	0
YBR008C	major facilitator transporter	-0.043965	0
YBR009C	histone H4 (HHF1 and HHF2 code for identical proteins)	-0.067103	0
YBR010W	histone H3 (HHT1 and HHT2 code for identical proteins)	-0.219759	0
YBR011C	inorganic pyrophosphatase	-0.111228	0
YBR012C	Hypothetical ORF	-0.216197	0
YBR013C	Hypothetical ORF	0.285303	0
YBR014C	Hypothetical ORF	-0.140097	0
YBR015C	golgi alpha-1,2-mannosyltransferase (putative)	-0.061896	0
YBR016W	Plasma membrane protein of unknown function; has similarity to hydrophilins, which are hydrophilic, glycine-rich proteins involved in the adaptive response to hyperosmotic conditions	-0.0268555	0
YBR017C	karyopherin beta 2	-0.00152	0
YBR018C	galactose-1-phosphate uridyl transferase	-0.262107	0
YBR019C	UDP-glucose 4-epimerase	0.0186207	0
YBR020W	galactokinase	-0.261844	0
YBR021W	uracil permease	0.29184	0
YBR022W	Hypothetical ORF	0.062707	0
YBR023C	chitin synthase 3	-0.100985	0
YBR024W	Originally identified as a multicopy suppressor of a respiratory defective mutant; homolog of Sco1p	-0.559282	0
YBR025C	Hypothetical ORF	0.011294	0
YBR026C	2-enoyl thioester reductase, E.C. 1.3.1.-	-0.323854	0
YBR027C	Hypothetical ORF	-1.45456	0
YBR028C	Hypothetical ORF	-0.359916	0
YBR029C	phosphatidate cytidylyltransferase	-0.062316	0
YBR030W	Hypothetical ORF	0.599452	0
YBR031W	ribosomal protein L4A (L2A) (rp2) (YL2)	0.005468	0
YBR032W	Hypothetical ORF	0.382744	0
YBR033W	Expression dependent on Slt2	-1.62607	0
YBR034C	arginine methyltransferase|mono- and asymmetrically dimethylating enzyme	0.860546	0
YBR035C	pyridoxine (pyridoxiamine) phosphate oxidase	-0.068426	0
YBR036C	Endoplasmic reticulum membrane protein, required for mannosylation of inositolphosphorylceramide and for growth at high calcium concentrations	-0.414409	0
YBR037C	inner membrane protein	-0.841466	0
YBR038W	chitin synthase 2	-0.268459	0
YBR039W	ATP synthase gamma subunit	-0.75759	0
YBR040W	integral membrane protein	-0.177928	0
YBR041W	fatty acid transporter	-0.364355	0
YBR042C	Hypothetical ORF	-0.326516	0
YBR043C	Protein of unknown function, may have a role in drug resistance	-0.00645	0
YBR044C	chaperone (putative)	-0.34765	0
YBR045C	Developmentally-regulated protein phosphatase 1 (Glc7) interacting protein which is required for spore formation.	0.152667	0
YBR046C	Zeta-crystallin homolog, has similarity to E. coli quinone oxidoreductase and human zeta-crystallin which has quinone oxidoreductase activity	-0.694612	0
YBR047W	The authentic, non-tagged protein was localized to the mitochondria	0.050713	0
YBR048W	ribosomal protein S11B (S18B) (rp41B) (YS12)	0.213355	0
YBR049C	RNA polymerase I enhancer binding protein	-0.056917	0
YBR050C	Glc7p regulatory subunit	0.0426845	0
YBR051W	Hypothetical ORF	-1.01785	0
YBR052C	Protein of unknown function; green fluorescent protein (GFP)-fusion protein localizes to the cytoplasm in a punctate pattern	-0.650486	0
YBR053C	Hypothetical ORF	-0.786503	0
YBR054W	Putative plasma membrane protein of unknown function, transcriptionally regulated by Haa1p; green fluorescent protein (GFP)-fusion protein localizes to the cell periphery and bud	-2.61538	0
YBR055C	RNA splicing factor	0.266409	0
YBR056W	Hypothetical ORF	-0.926155	0
YBR057C	Muddled Meiosis	0.0014515	0
YBR058C	ubiquitin-specific protease	-0.05663	0
YBR058C-A	Involved in sphingolipid biosynthesis. Stimulates the activity of serine palmitoyltransferase (LCB1, LCB2) several-fold.	-0.178816	0
YBR059C	Ark-family kinase-like protein. This protein is the third member (After Ark1p and Prk1p) of the Ark-family kinases in S. cerevisiae.	-0.257856	0
YBR060C	origin recognition complex subunit 2	0.443061	0
YBR061C	2'-O-ribose tRNA anticodon loop methyltransferase	0.332011	0
YBR062C	Hypothetical ORF	-0.065954	0
YBR063C	Hypothetical ORF	0.439041	0
YBR064W	Hypothetical ORF	0.837361	0
YBR065C	ExtraCellular Mutant	0.521265	0
YBR066C	NRG1 homolog	-0.290476	0
YBR067C	cell wall mannoprotein	-0.688191	0
YBR068C	amino acid permease for leucine, valine, and isoleucine (putative)	0.213053	0
YBR069C	amino acid transport protein for valine, leucine, isoleucine, and tyrosine	-0.074313	0
YBR070C	Protein required for cell viability	-0.093655	0
YBR071W	Hypothetical ORF	-0.263157	0
YBR072W	heat shock protein 26	-1.2359	0
YBR073W	helicase (putative)|similar to RAD54	0.135293	0
YBR074W	Hypothetical ORF	-0.35304	0
YBR075W		-0.048437	0
YBR076W	ExtraCellular Mutant	0.376813	0
YBR077C	Hypothetical ORF	-0.291853	0
YBR078W	ExtraCellular Mutant	-0.248534	0
YBR079C	translation initiation factor eIF3 subunit	-0.067528	0
YBR080C	ATPase|NSF|protein involved in protein transport between ER and Golgi	-0.33186	0
YBR081C	histone acetyltransferase SAGA complex member|transcription factor	0.130784	0
YBR082C	ubiquitin conjugating enzyme e2	0.152658	0
YBR083W	TEA/ATTS DNA-binding domain family, regulator of Ty1 expression|transcription factor	-0.021763	0
YBR084C-A	ribosomal protein L19A (L23A) (rpl5L) (YL14)	0.202487	0
YBR084W	C1-tetrahydrofolate synthase	0.176226	0
YBR085C-A	Hypothetical ORF	-0.722873	0
YBR085W	ADP/ATP translocator	1.22506	0
YBR086C	Plasma membrane protein that may be involved in osmotolerance, localizes to the mother cell in small-budded cells and to the bud in medium- and large-budded cells; mRNA is transported to the bud tip by an actomysin-driven process	-0.305341	0
YBR087W	replication factor C subunit 5|similar to human RFC 38 kDa subunit	-0.108836	0
YBR088C	Proliferating Cell Nuclear Antigen (PCNA)	-0.134208	0
YBR089C-A	11 kDa nonhistone chromosomal protein	0.143086	0
YBR089W	Hypothetical ORF	0.333997	0
YBR090C	Hypothetical ORF	0.118912	0
YBR091C	Involved in mitochondrial biogenesis, may share a common function with Mrs11p	-0.055816	0
YBR092C	acid phosphatase	0.043274	0
YBR093C	acid phosphatase	-1.03945	0
YBR094W	Hypothetical ORF	0.222067	0
YBR095C	Hypothetical ORF	0.074518	0
YBR096W	Hypothetical ORF	-0.292063	0
YBR097W	serine/threonine protein kinase	0.096941	0
YBR098W	endonuclease	-0.145859	0
YBR099C	Hypothetical ORF	0.267956	0
YBR100W		-0.138169	0
YBR101C	Hsp70 nucleotide exchange factor	0.251237	0
YBR102C	Component of the exocyst complex, which is required for exocytosis; also involved in pre-mRNA splicing; potential Cdc28p substrate	-0.114034	0
YBR103C-A	Hypothetical ORF identified by homology. See FEBS Letters [2000] 487:31-36.	1.52631	0
YBR103W	Sir4p-Interacting Factor	0.001344	0
YBR104W	Mitochondrial carrier protein	0.799051	0
YBR105C	peripheral vesicle membrane protein	-0.248463	0
YBR106W	May be a membrane protein involved in inorganic phosphate transport and regulation of Pho81p function	0.032736	0
YBR107C	Protein with a role in kinetochore function, localizes to the outer kinetochore in a Ctf19p-dependent manner, interacts with Chl4p and Ctf19p	-0.135916	0
YBR108W	Hypothetical ORF	-0.426318	0
YBR109C	calmodulin	0.049635	0
YBR110W	beta-1,4-mannosyltransferase	-0.249864	0
YBR111C	Protein with weak homology to D. melanogaster serendipity protein and X. laevis basis fibroblast growth factor	-0.263617	0
YBR112C	General transcriptional co-repressor, acts together with Tup1p; also acts as part of a transcriptional co-activator complex that recruits the SWI/SNF and SAGA complexes to promoters	-0.160775	0
YBR113W	Hypothetical ORF	0.203631	0
YBR114W	Protein that recognizes and binds damaged DNA in an ATP-dependent manner (with Rad7p) during nucleotide excision repair; subunit of Nucleotide Excision Repair Factor 4 (NEF4); member of the SWI/SNF family	0.036835	0
YBR115C	alpha aminoadipate reductase	0	0
YBR116C	Hypothetical ORF	0.11218	0
YBR117C	transketolase, similar to TKL1	-0.0793725	0
YBR118W	translational elongation factor EF-1 alpha	-0.134502	0
YBR119W	U1 snRNP A protein	0.146274	0
YBR120C	translational activator of COB mRNA	-0.493412	0
YBR121C	glycine-tRNA ligase	0.067263	0
YBR122C	Mitochondrial ribosomal protein of the large subunit; overproduction suppresses mutations in the COX2 leader peptide-encoding region	-0.385596	0
YBR123C	95 kDa|transcription factor tau (TFIIIC) subunit	-0.182736	0
YBR124W	Hypothetical ORF	0.294254	0
YBR125C	type 2C protein phosphatase	-0.18423	0
YBR126C	trehalose-6-phosphate synthase/phosphatase complex 56 kDa synthase subunit	-0.894218	0
YBR127C	vacuolar ATPase V1 domain subunit B (60 kDa)	-0.47565	0
YBR128C	Required for autophagy	-0.426722	0
YBR129C	Protein of unknown function, overproduction blocks cell cycle arrest in the presence of mating pheromone	-0.349538	0
YBR130C	cytoplasmic protein involved in mother-specific HO expression	-0.0065825	0
YBR131W	Calcium Caffeine Zinc sensitivity	0.036131	0
YBR132C	plasma membrane carnitine transporter	-0.992759	0
YBR133C	Has homology to arginine methyltransferases	-0.058901	0
YBR134W	Hypothetical ORF	1.02627	0
YBR135W	Cdc28 protein kinase subunit	0.12568	0
YBR136W	Required for mitotic growth, DNA repair and mitotic recombination, regulates phosporylation of Rad53p, required for dmc1 arrest and meiotic recombination, homolog of fission yeast Rad3 and human ATR	0.004034	0
YBR137W	Hypothetical ORF	-0.156054	0
YBR138C	Cytoplasmic protein of unknown function, potentially phosphorylated by Cdc28p	-0.303394	0
YBR139W	Hypothetical ORF	-1.14502	0
YBR140C	GTPase activating protein (GAP)	-0.223634	0
YBR141C	Hypothetical ORF	1.19452	0
YBR142W	Necessary for maintenance of dsRNA killer plasmids. Is predicted to encode an DEAD-box RNA helicase	0.673913	0
YBR143C	eRF1 (eukaryotic Release Factor 1) homolog	-0.021105	0
YBR144C	Hypothetical ORF	0.303424	0
YBR145W	alcohol dehydrogenase isoenzyme V	0.027794	0
YBR146W	ribosomal protein S9 (putative)	-0.518194	0
YBR147W	Hypothetical ORF	-0.823679	0
YBR148W	Spore-specific protein	0.403456	0
YBR149W	D-arabinose dehydrogenase	-0.662813	0
YBR150C	Probable Zn-finger protein	-0.193651	0
YBR151W	actin patches distal	-0.107363	0
YBR152W	U4/U6/U5 snRNP-associated protein|contains PEST proteolysis motif	0.521446	0
YBR153W	Protein involved in the biosynthesis of riboflavin, second step in the riboflavin biosynthesis pathway	0.010531	0
YBR154C	25 kDa RNA polymerase subunit (common to polymerases I, II and III)	0.556775	0
YBR155W	cyclophilin seven suppressor	0.782084	0
YBR156C	Mitotic spindle protein involved in chromosome segregation.	-0.063981	0
YBR157C	Protein of unknown function; null mutation does not confer any obvious defects in growth, spore germination, viability, or carbohydrate utilization	-0.163342	0
YBR158W	Antagonist of MEN (Mitotic Exit Network)Chromosome STability	0.402368	0
YBR159W	microsomal beta-keto-reductase	-0.132928	0
YBR160W	cyclin-dependent protein kinase	-0.083343	0
YBR161W	Probable catalytic subunit of a mannosylinositol phosphorylceramide (MIPC) synthase, forms a complex with probable regulatory subunit Csg2p; function in sphingolipid biosynthesis is overlapping with that of Sur1p	-0.733772	0
YBR162C	Target of SBF	0.133013	0
YBR162W-A	Protein that participates in secretory pathway	0.096712	0
YBR163W	Protein of unknown function, shows similarity to RNA-processing protein Pta1p	-0.121599	0
YBR164C	ADP-ribosylation factor-like protein 1	0.059585	0
YBR165W	General positive regulator of CDC34; Suppress some cdc34 mutations when over-expressed	0.024334	0
YBR166C	prephenate dehydrogenase (NADP+)	0.351414	0
YBR167C	RNase MRP subunit (putative)|RNase P integral subunit	0.34321	0
YBR168W	Hypothetical ORF	-0.340501	0
YBR169C	HSP70 family|SSE1 homolog	-1.41647	0
YBR170C	Endoplasmic reticulum and nuclear membrane protein, forms a complex with Cdc48p and Ufd1p that recognizes ubiquitinated proteins in the endoplasmic reticulum and delivers them to the proteasome for degradation	-0.218018	0
YBR171W	glycoprotein complexed with Sec62p and Sec63p in the Sec63 complex, an integral endoplasmic reticulum membrane protein complex required for translocation of presecretory proteins	-0.040728	0
YBR172C	partial suppressor of myo2-66	0.242314	0
YBR173C	20S proteasome maturation factor	0.070398	0
YBR174C	Hypothetical ORF	0.301655	0
YBR175W	compass (complex proteins associated with Set1p) component	-0.180846	0
YBR176W	ExtraCellular Mutant	0.174982	0
YBR177C	alcohol acyl transferase	-0.431627	0
YBR178W	Hypothetical ORF	0.253502	0
YBR179C	Drosophila melanogaster fuzzy onions gene homolog|integral protein of the mitochondrial outer membrane; can be isolated as part of a high molecular weight complex	-0.273824	0
YBR180W	dityrosine transporter MFS-MDR	0.679705	0
YBR181C	ribosomal gene product S6B (S10B) (rp9) (YS4)	-0.052254	0
YBR182C	Second MEF2-like Protein 1Transcription factor of the MADS (Mcm1p, Agamous, Deficiens, SRF) box family; closely related to RLM1	0.537725	0
YBR183W	alkaline ceramidase with reverse activity	-1.44263	0
YBR184W	Hypothetical ORF	-0.304079	0
YBR185C	involved in assembly of mitochondrial respiratory complexes	-0.715485	0
YBR186W	ATPase (putative)	0.684372	0
YBR187W	Hypothetical ORF	0.031696	0
YBR188C	splicing factor	-0.13428	0
YBR189W	ribosomal protein S9B (S13) (rp21) (YS11)	-0.035202	0
YBR190W	Protein required for cell viability	-0.151002	0
YBR191W	ribosomal protein L21A	0.012966	0
YBR192W	Protein of the mitochondrial carrier (MCF) family that is required for respiration	-0.187151	0
YBR193C	RNA polymerase II holoenzyme/mediator subunit	-0.318558	0
YBR194W	Synthetic with Old Yellow Enzyme	-0.008899	0
YBR195C	chromatin assembly factor-I (CAF-I) p50 subunit|negative regulator of ras-mediated cAMP induction|similar to GTP-binding protein beta subunit	0.017214	0
YBR196C	glucose-6-phosphate isomerase	-0.039236	0
YBR197C	Hypothetical ORF	-0.3289	0
YBR198C	Subunit (90 kDa) of TFIID and SAGA complexes, involved in RNA polymerase II transcription initiation and in chromatin modification	0.084405	0
YBR199W	alpha-1,2-mannosyltransferase (putative)	-0.47564	0
YBR200W	SH3-domain protein that binds Cdc24p, Ste5p and Ste20p, and the Rsr1p/Bud2p/Bup5p GTPase	0.050643	0
YBR201W	Endoplasmic reticulum membrane protein, required for the protein degradation process associated with the ER, involved in the retrograde transport of misfolded or unassembled proteins	0.181674	0
YBR202W	Component of the hexameric MCM complex, which is important for priming origins of DNA replication in G1 and becomes an active ATP-dependent helicase that promotes DNA melting and elongation when activated by Cdc7p-Dbf4p in S-phase	-0.08668	0
YBR203W	Protein required for wild-type resistance to the antifungal drug ciclopirox olamine; not related to the COS family of subtelomerically-encoded proteins	-0.705905	0
YBR204C	Hypothetical ORF	-0.498867	0
YBR205W	alpha-1,2-mannosyltransferase (putative)	-0.189528	0
YBR206W	Hypothetical ORF	0.057797	0
YBR207W	FTS3 Homolog 1	-0.186741	0
YBR208C	urea amidolyase (contains urea carboxylase and allophanate hydrolase)	-0.279422	0
YBR209W	Hypothetical ORF	0.30135	0
YBR210W	Protein of unknown function, has similarity to Erv14p	-0.025827	0
YBR211C	microtubule stability regulator	-0.0920395	0
YBR212W	glucose-repressible RNA binding protein	-0.267322	0
YBR213W	Bifunctional dehydrogenase and ferrochelatase, involved in the biosynthesis of siroheme; also involved in the expression of PAPS reductase and sulfite reductaseJJJ	0.30274	0
YBR214W	Similar to S. pombe SDS23, suppresses DIS2, localized to the nucleus	-1.22433	0
YBR215W	highly charged basic protein	0.082205	0
YBR216C	redox regulator	-0.213592	0
YBR217W	autophagy	0.192585	0
YBR218C	pyruvate carboxylase	0.027855	0
YBR219C	Hypothetical ORF	0.276129	0
YBR220C	Hypothetical ORF	-0.199538	0
YBR221C	pyruvate dehydrogenase beta subunit (E1 beta)	-0.177739	0
YBR222C	Probable AMP-binding protein	-0.234287	0
YBR223C	Tyrosine-DNA Phosphodiesterase	-0.636902	0
YBR224W	Hypothetical ORF	0.233148	0
YBR225W	Hypothetical ORF	-0.631594	0
YBR226C	Hypothetical ORF	1.32742	0
YBR227C	ATP-binding protein|similar to ClpX	0.122012	0
YBR228W	0	0.022747	0
YBR229C	glucosidase II	-0.357764	0
YBR230C	Hypothetical ORF	-0.860086	0
YBR231C	Protein of unknown function, localizes to the nucleus	-0.0007015	0
YBR232C	Hypothetical ORF	1.25519	0
YBR233W	Overexpression confers resistance to the antimalarial drug mefloquine	0.039078	0
YBR233W-A	Identified by homology. See FEBS Letters [2000] 487:31-36.	0.0824453	0
YBR234C	Arp2/3 complex subunit, 40 kilodalton	-0.165749	0
YBR235W	Hypothetical ORF	-0.22241	0
YBR236C	RNA (guanine-7-)methyltransferase (cap methyltransferase)	0.116873	0
YBR237W	RNA helicase	-0.030257	0
YBR238C	Hypothetical ORF	0.229526	0
YBR239C	Hypothetical ORF	-0.041564	0
YBR240C	Transcriptional activator of thiamine biosynthetic genes	0.61796	0
YBR241C	Hypothetical ORF	-0.782282	0
YBR242W	Hypothetical ORF	0.729271	0
YBR243C	UDP-N-acetyl-glucosamine-1-P transferase (GPT)	-0.321241	0
YBR244W	Phospholipid hydroperoxide glutathione peroxidase induced by glucose starvation that protects cells from phospholipid hydroperoxides and nonphospholipid peroxides during oxidative stress	-0.190855	0
YBR245C	ATPase component of a four subunit chromatin remodeling complex	0.120848	0
YBR246W	Hypothetical ORF	0.293931	0
YBR247C	57 kDa protein with an apparent MW of 70 kDa by SDS-PAGE (putative)	0.774233	0
YBR248C	imidazole glycerol phosphate synthase	-0.248192	0
YBR249C	3-deoxy-D-arabino-heptulosonate 7-phosphate (DAHP) synthase isoenzyme	0.288135	0
YBR250W	Hypothetical ORF	-0.347906	0
YBR251W	ribosomal protein S5 (putative)	-0.270487	0
YBR252W	dUTP pyrophosphatase	0.158522	0
YBR253W	part of Srb/Mediator complex|transcription factor	-0.0605815	0
YBR254C	Trapp subunit of 20 kDa	0.030445	0
YBR255C-A	Hypothetical ORF identified by homology. See FEBS Letters [2000] 487:31-36.	-0.557916	0
YBR255W	Protein of unknown function, required for normal growth rate at 15 degrees C; green fluorescent protein (GFP)-fusion protein localizes to the cytoplasm in a punctate pattern	0.066092	0
YBR256C	Riboflavin biosynthesis	0.208376	0
YBR257W	Required for normal 5.8S rRNA processing and for tRNA processing; associated with RNase MRP and RNase P	0.541751	0
YBR258C	compass (complex proteins associated with Set1p) component	0.417328	0
YBR259W	Hypothetical ORF	0.181226	0
YBR260C	GTPase activating protein (GAP) (putative)	0.0202	0
YBR261C	Putative S-adenosylmethionine-dependent methyltransferase of the seven beta-strand family	0.327434	0
YBR262C	The authentic, non-tagged protein was localized to the mitochondria	-0.169504	0
YBR263W	Serine hydroxymethyltransferase, mitochondrial	-0.055243	0
YBR264C	similar to Rab proteins and other small GTP-binding proteins	-0.059971	0
YBR265W	3-ketosphinganine reductase	-0.269324	0
YBR266C	Hypothetical ORF	0.942463	0
YBR267W	Hypothetical ORF	1.51609	0
YBR268W	Mitochondrial ribosomal protein of the large subunit	-0.488884	0
YBR269C	The authentic, non-tagged protein was localized to the mitochondria	-0.820867	0
YBR270C	Hypothetical ORF	0.05386	0
YBR271W	Putative S-adenosylmethionine-dependent methyltransferase of the seven beta-strand family	0.613111	0
YBR272C	MutS family (putative)	-0.202941	0
YBR273C	Hypothetical ORF	-0.233697	0
YBR274W	protein kinase	-0.079891	0
YBR275C	RAP1-interacting factor	-0.037838	0
YBR276C	dual specificity protein phosphatase	-0.166526	0
YBR277C	Hypothetical ORF	-1.41204	0
YBR278W	DNA polymerase II C and C' subunits	-0.06916	0
YBR279W	RNA polymerase II-associated, nuclear protein that may serve as both a positive and negative regulator of a subset of genes, perhaps operating in parallel with Gal11p	0.144066	0
YBR280C	Hypothetical ORF	-0.681996	0
YBR281C	Hypothetical ORF	-0.287222	0
YBR282W	Mitochondrial ribosomal protein of the large subunit	-0.165967	0
YBR283C	SEC61 homolog involved in co-translational pathway of protein transport	-0.185768	0
YBR284W	Hypothetical ORF	-0.330335	0
YBR285W	Hypothetical ORF	-0.535644	0
YBR286W	aminopeptidase yscIII	-0.304122	0
YBR287W	0	-0.629754	0
YBR288C	clathrin associated protein complex medium subunit	-0.18	0
YBR289W	chromatin remodeling Snf/Swi complex subunit	-0.054764	0
YBR290W	metal homeostasis protein; putative membrane protein	0.058943	0
YBR291C	citrate tranporter	0.137815	0
YBR292C	Hypothetical ORF	0.092824	0
YBR293W	Hypothetical ORF	0.042332	0
YBR294W	sulfate uptake is mediated by specific sulfate transporters SUL1 and SUL2, which control the concentration of endogenous activated sulfate intermediates.	0.0795163	0
YBR295W	P-type ATPase Cu(2+)-transporting (putative)	0.130578	0
YBR296C	Na+/Pi symporter (putative)	-0.286348	0
YBR297W	MAL-activator protein	-0.232228	0
YBR298C	maltose permease	-0.810373	0
YBR299W	maltase	-0.691718	0
YBR300C	Hypothetical ORF	0.6531	0
YBR301W	putative cell wall protein	0.427784	0
YBR302C	Protein of unknown function, member of a family of conserved, often subtelomerically-encoded proteins	-0.305752	0
YCL001W	Protein involved in retention of membrane proteins, including Sec12p, in the ER; localized to Golgi, where it may function in returning membrane proteins to the ER	-0.0531555	0
YCL001W-A	Hypothetical ORF	-0.0209651	0
YCL001W-B	Hypothetical ORF identified by homology. See FEBS Letters [2000] 487:31-36.	-0.502484	0
YCL002C	Hypothetical ORF	0.134058	0
YCL004W	17 kDa phosphatidylglycerolphosphate synthase	-0.163979	0
YCL005W	Hypothetical ORF	0.187872	0
YCL007C	calcofluor white hypersensitivity	-0.001957	0
YCL008C	putative ubiquitin receptor	-0.089325	0
YCL009C	Regulatory subunit of acetolactate synthase, which catalyzes the first step of branched-chain amino acid biosynthesis; enhances activity of the Ilv2p catalytic subunit, localizes to mitochondria	-0.14844	0
YCL010C	Probable 29kKDa Subunit of SAGA histone acetyltransferase complex	-0.012549	0
YCL011C	contains RNA recognition motifs	0.040183	0
YCL014W	Protein involved in bud-site selection and required for axial budding pattern; localizes with septins to bud neck in mitosis and may constitute "axial landmark" for next round of budding	-0.139778	0
YCL016C	Defective in sister Chromatid Cohesion	-0.239933	0
YCL017C	NifS-like protein	-0.230703	0
YCL018W	beta-IPM (isopropylmalate) dehydrogenase	-0.243981	0
YCL021W-A	Hypothetical ORF	0.302802	0
YCL022C	Hypothetical ORF	-0.391847	0
YCL023C	Hypothetical ORF	0.694892	0
YCL024W	S. pombe Nim1 homolog|protein kinase	-0.317366	0
YCL025C	amino acid permease	-1.50478	0
YCL026C-A	Protein involved in the integration of lipid signaling pathways with cellular homeostatis	1.1545	0
YCL027C-A		-0.075275	0
YCL027W	cell-surface protein required for cell fusion	-0.215173	0
YCL028W	transferable epigenetic modifier, forms a prion responsible for the [PIN(+)] phenotype	-0.326527	0
YCL029C	Microtubule-associated protein required for microtubule function during mating and mitosis	0.165443	0
YCL030C	histidinol dehydrogenase	-0.710739	0
YCL031C	involved in rRNA processing	0.354915	0
YCL032W	contains SAM (sterile alpha motif)	-0.137671	0
YCL033C	Hypothetical ORF	-0.085464	0
YCL034W	LAs17 Binding protein	-0.27141	0
YCL035C	glutaredoxin|EC 1.20.4.1	-0.39794	0
YCL036W	Great for FULL DEAD box protein activity	1.45036	0
YCL037C	Associates with translating ribosomes; may function in the cytoplasm to modulate mRNA translation; may be involved in organization of actin filaments	0.529684	0
YCL038C	Autophagy gene essential for breakdown of autophagic vesicles in the vacuole	-0.79823	0
YCL039W	Protein of unknown function, involved in proteasome-dependent catabolite inactivation of fructose-1,6-bisphosphatase; contains six WD40 repeats; computational analysis suggests that Gid7p and Moh1p have similar functions	-0.333607	0
YCL040W	glucokinase	-1.86669	0
YCL041C	Protein required for cell viability	0.810792	0
YCL042W	Hypothetical ORF	-0.617848	0
YCL043C	protein disulfide isomerase	-0.074483	0
YCL044C	Hypothetical ORF	-0.176888	0
YCL045C	Hypothetical ORF	-0.196087	0
YCL046W	Hypothetical ORF	1.15365	0
YCL047C	Hypothetical ORF	-0.09438	0
YCL048W	Hypothetical ORF	0.76988	0
YCL049C	Protein of unknown function; localizes to membrane fraction; YCL049C is not an essential gene	-0.387434	0
YCL050C	diadenosine 5',5'''-P1,P4-tetraphosphate phosphorylase I	0.253477	0
YCL051W	involved in laminarase resistance	-0.343543	0
YCL052C	protease B nonderepressible form	-0.219746	0
YCL054W	methyltransferase (putative)	0.946084	0
YCL055W	involved in karyogamy|transcription factor	0.13711	0
YCL056C	Protein of unknown function; green fluorescent protein (GFP)-fusion protein localizes to the cytoplasm in a punctate pattern	0.439102	0
YCL057C-A	Hypothetical ORF, has similarity to proteins in S. pombe, C. elegans, D. melanogaster.	-0.553279	0
YCL057W	Zinc metalloendopeptidase, found in the cytoplasm and intermembrane space of mitochondria	-0.230626	0
YCL058C	Protein of unknown function, required for survival upon exposure to K1 killer toxin; involved in ion homeostasis	3.24138	0
YCL059C	Involved in cell division and spore germination	0.799243	0
YCL061C	Mediator of the Replication Checkpoint; required for full activation of Rad53p in response to replication stress.	-0.016879	0
YCL063W	the vacuole-specific receptor of Myo2p, a class V myosin	-0.183456	0
YCL064C	catabolic serine (threonine) dehydratase	0.019931	0
YCL065W	Hypothetical ORF	-0.502689	0
YCL066W	involved in the regulation of alpha-specific genes|transcription factor	-0.257153	0
YCL067C	Homeobox-domain containing protein which, in haploid cells, acts with MCM1 to repress a-specific genes. In diploid cells alpha2 acts together with a1 to repress transcription of haploid-specific genes.	-0.121854	0
YCL068C	Hypothetical ORF	0.11416	0
YCL069W	Hypothetical ORF	2.08525	0
YCL073C	Protein of unconfirmed function; displays a topology characteristic of the Major Facilitators Superfamily of membrane proteins; coding sequence 98% identical to that of YKR106W	0.842531	0
YCL076W	Hypothetical ORF	0.285467	0
YCR001W	Hypothetical ORF	0.441136	0
YCR002C	septin	-0.216494	0
YCR003W	ribosomal protein (YmL32)	-0.220448	0
YCR004C	Protein of unknown function, has sequence and structural similarity to flavodoxins; green fluorescent protein (GFP)-fusion protein localizes to the cytoplasm in a punctate pattern	-0.544891	0
YCR005C	citrate synthase	-0.220067	0
YCR006C	Hypothetical ORF	-0.514222	0
YCR007C	Putative integral membrane protein, member of DUP240 gene family	0.149696	0
YCR008W	Protein with similarity to Npr1p protein kinase	-0.062382	0
YCR009C	Protein required for viability after N, C, or S starvation. The BAR adaptor proteins encoded by RVS167 and RVS161 form a complex that regulates actin, endocytosis, and viability following starvation or osmotic stress.	-0.333146	0
YCR010C	transmembrane protein	-0.30491	0
YCR011C	Shows homology to ATP-dependent permeases	-0.620243	0
YCR012W	3-phosphoglycerate kinase	-0.419289	0
YCR013C	Protein required for cell viability	0.994493	0
YCR014C	DNA polymerase IV	0.165332	0
YCR015C	Hypothetical ORF	-0.114008	0
YCR016W	Hypothetical ORF	0.849135	0
YCR017C	0	-0.285328	0
YCR018C	Protein involved in the processing of pre-rRNA to mature rRNA; contains a C2/C2 zinc finger motif; srd1 mutation suppresses defects caused by the rrp1-1 mutation	0.164713	0
YCR018C-A	Similar to probable membrane protein YLR334C and ORF YOL106W	0.498583	0
YCR019W	Protein necessary for structural stability of L-A double-stranded RNA-containing particles	0.052952	0
YCR020C	Protein required for respiratory growth and stability of the mitochondrial genome	0.451588	0
YCR020C-A	Like Sm protein; member of the Sm protein family, though slightly divergent because Mak31/Lsm9p does not contain a glycine or cysteine at amino acid 107.	0.038783	0
YCR020W-B	High-Temperature Lethal	0.326756	0
YCR021C	Protein induced by heat shock, ethanol treatment, and entry into stationary phase; located in plasma membrane	-1.23743	0
YCR022C	Hypothetical ORF	0.0473347	0
YCR023C	Hypothetical ORF	-0.232033	0
YCR024C	Hypothetical ORF	-0.782087	0
YCR024C-A	proteolipid associated with plasma membrane H(+)-ATPase (Pma1p)	-0.193199	0
YCR025C	Hypothetical ORF	0.0739957	0
YCR026C	Hypothetical ORF	-0.287447	0
YCR027C	GTP-binding protein|ras family|Rheb	-0.199794	0
YCR028C	Plasma Membrane H+-Pantothenate Symporter	-0.129951	0
YCR028C-A	DNA binding protein	-0.109007	0
YCR030C	Suppressor of Yeast Profilin deletion	-0.641598	0
YCR031C	ribosomal protein S14A (rp59A)	0.0524455	0
YCR032W	Beige Protein Homolog	-0.072798	0
YCR033W	0	-0.222428	0
YCR034W	Fatty acid elongase, involved in sphingolipid biosynthesis; acts on fatty acids of up to 24 carbons in length; mutations have regulatory effects on 1,3-beta-glucan synthase, vacuolar ATPase, and the secretory pathway	0.097506	0
YCR035C	exosome 3->5 exoribonuclease complex component with Rrp4p, Rrp41p, Rrp42p and Dis3p (Rrp44p)	0.375356	0
YCR036W	ribokinase	-0.295415	0
YCR037C	phosphate permease	0.189675	0
YCR038C	GTP/GDP exchange factor for Rsr1 protein	-0.160232	0
YCR038W-A	Hypothetical ORF identified by homology. See FEBS Letters [2000] 487:31-36.	-0.046043	0
YCR039C	Homeobox-domain containing protein which, in haploid cells, acts with MCM1 to repress a-specific genes. In diploid cells alpha2 acts together with a1 to repress transcription of haploid-specific genes.	0.017703	0
YCR040W	involved in the regulation of alpha-specific genes|transcription factor	-0.302066	0
YCR041W	Hypothetical ORF	0.163717	0
YCR042C	TATA binding protein-associated factor	0.144865	0
YCR043C	Hypothetical ORF	0.118214	0
YCR044C	Protein Processing in the ER	-0.254789	0
YCR045C	Hypothetical ORF	0.587991	0
YCR046C	mitochondrial ribosomal protein	-0.48099	0
YCR047C	Protein involved in bud-site selection; diploid mutants display a random budding pattern instead of the wild-type bipolar pattern	0.816492	0
YCR048W	acyl-CoA cholesterol acyltransferase (sterol-ester synthetase)	0.22923	0
YCR049C	Hypothetical ORF	1.47639	0
YCR050C	Hypothetical ORF	-0.159892	0
YCR051W	Hypothetical ORF	0.492314	0
YCR052W	a subunit of RSC, a fifteen-protein chromatin remodeling complex and related to the swi/snf complex.	-0.031746	0
YCR053W	threonine synthase	0.102636	0
YCR054C	Essential protein of unknown function	0.406773	0
YCR057C	U3 snoRNP protein	0.736066	0
YCR059C	piecemeal microautophagy of the nucleus (PMN)	0.102872	0
YCR060W	Hypothetical ORF	0.431677	0
YCR061W	Protein of unknown function; green fluorescent protein (GFP)-fusion protein localizes to the cytoplasm in a punctate pattern	-0.599992	0
YCR063W	Protein involved in bud-site selection; diploid mutants display a random budding pattern instead of the wild-type bipolar pattern	0.303304	0
YCR064C	Hypothetical ORF	-0.412698	0
YCR065W	forkhead protein	-0.469531	0
YCR066W	ATPase (putative)|zinc finger protein	0.294085	0
YCR067C	Sed4p is an integral ER membrane protein, which, along along with its close homolog, Sec12p, is involved in vesicle formation at the ER	-0.137628	0
YCR068W	Lipase, required for intravacuolar lysis of autophagic bodies; located in the endoplasmic reticulum membrane and targeted to intravacuolar vesicles during autophagy via the multivesicular body (MVB) pathway	-0.696084	0
YCR069W	cyclophilin|peptidyl-prolyl cis-trans isomerase (PPIase)	-0.319327	0
YCR071C	Mitochondrial ribosomal protein of the small subunit	-0.318018	0
YCR072C	Protein required for cell viability	0.74575	0
YCR073C	functionally redundant with, and homologous to, SSK2	0.596704	0
YCR073W-A	multicopy suppressor of los1-1	-0.013063	0
YCR075C	Protein with similarity to human cystinosin, which is a H(+)-driven transporter involved in L-cystine export from lysosomes and implicated in the disease cystinosis; contains seven transmembrane domains	-0.62487	0
YCR076C	Hypothetical ORF	-0.531871	0
YCR077C	Necessary for accurate chromosome transmission during cell; Involved in mRNA turnover	-0.359686	0
YCR079W	Hypothetical ORF	-0.423498	0
YCR081W	activation mediator subcomplex of RNA polymerase I holoenzyme	-0.122519	0
YCR082W	Hypothetical ORF	-0.071493	0
YCR083W	thioredoxin	-0.176468	0
YCR084C	glucose repression regulatory protein, exhibits similarity to beta subunits of G proteins	-0.237911	0
YCR085W	Hypothetical ORF	0.219939	0
YCR086W	Protein that forms a complex with Lrs4p, located in the nucleolus in vegetative cells; Lrs4p-Csm1p heterodimer binds to Mam1p at kinetochores during meiosis I to mediate accurate chromosome segregation	0.679222	0
YCR087C-A	Hypothetical ORF	0.647892	0
YCR087W	Hypothetical ORF	0.65198	0
YCR088W	actin binding protein	-0.321881	0
YCR089W	GPI-anchored cell wall protein (putative)	-0.499339	0
YCR090C	Hypothetical ORF	0.452766	0
YCR091W	serine/threonine kinase (putative)|similar to cyclic nucleotide-dependent protein kinase subfamily and the protein kinase C subfamily	-0.651406	0
YCR092C	forms a complex with Msh2p to repair insertion-deletion mispairs; redundant with Pms3/Msh6p in repair of insertion-deletion mispairs|mutS homolog	0.256068	0
YCR093W	basal transcription inhibitor|transcriptional regulator	0.352661	0
YCR094W	cell division cycle mutant	-0.176203	0
YCR095C	Hypothetical ORF	0.021477	0
YCR096C	Silenced copy of A2, which encodes a protein of unknown function.	-0.001208	0
YCR097W	homeobox transcription factor	0.201481	0
YCR097W-A	Hypothetical ORF identified by homology. See FEBS Letters [2000] 487:31-36. (ChrIII)	0.152683	0
YCR098C	permease involved in the uptake of glycerophosphoinositol (GroPIns)	0.630881	0
YCR099C	Hypothetical ORF	0.0010705	0
YCR100C	Hypothetical ORF	0.119561	0
YCR101C	Hypothetical ORF	0.480204	0
YCR102C	Hypothetical ORF	0.203636	0
YCR102W-A	Similar to several yeast probable membrane proteins, including YNR075W and YFL062W	0.964211	0
YCR104W	member of the seripauperin protein/gene family (see Gene_class PAU)	0.572384	0
YCR105W	medium chain alcohol dehydrogenase	0.356865	0
YCR106W	transcriptional regulator	0.515044	0
YCR107W	aryl-alcohol dehydrogenase (putative)	0.123178	0
YDL001W	Required for Meiotic Division	0.083864	0
YDL002C	HMG1-box containing protein	0.117869	0
YDL003W	Mitotic Chromosome Determinant; similar to S. pombe RAD21; may function in chromosome morphogenesis from S phase through mitosis	-0.195756	0
YDL004W	ATP synthase delta subunit	-0.731477	0
YDL005C	RNA polymerase II holoenzyme/mediator subunit	0.065624	0
YDL006W	serine-threonine protein phosphatase	0.046126	0
YDL007W	one of the ATPase subunits of the proteasome	0.036902	0
YDL008W	anaphase promoting complex (APC) subunit	-0.043541	0
YDL009C	Hypothetical ORF	0.616794	0
YDL010W	Hypothetical ORF	-0.346	0
YDL011C	Hypothetical ORF	0.959362	0
YDL012C	Plasma membrane protein of unknown function	-0.074091	0
YDL013W	Ring finger protein involved in the DNA damage response with possible recombination role; genetically identified by synthetic lethality with SGS1 (DNA helicase) and TOP3 (DNA topoisomerase); sporulation role; interacts with Slx8p and Lin1p	0.149145	0
YDL014W	U3 snoRNP protein|similar to mammalian fibrillarin	0.380699	0
YDL015C	ER protein involved in very long chain fatty acid synthesis	-0.119285	0
YDL016C	Protein required for cell viability	-0.0768535	0
YDL017W	Cdc7p-Dbf4p kinase complex catalytic subunit	0.038461	0
YDL018C	p24 protein involved in membrane trafficking	-0.401808	0
YDL019C	Member of an oxysterol-binding protein family with seven members in S. cerevisiae; family members have overlapping, redundant functions in sterol metabolism and collectively perform a function essential for viability	-0.416647	0
YDL020C	Involved in ubiquitin degradation pathway. May act as common transcription factor on proteasomal and proteasome-related genes.	-0.363864	0
YDL021W	Similar to GPM1 (phosphoglycerate mutase); converts 3-phosphoglycerate to 2-phosphoglycerate in glycolysis	-1.49947	0
YDL022W	glycerol-3-phosphate dehydrogenase	-1.12612	0
YDL023C	Small hydrophobic protein	-0.826178	0
YDL024C	Protein of unknown function, involved in invasive and pseudohyphal growth	0.315489	0
YDL025C	Protein of unknown function, potentially phosphorylated by Cdc28p	-0.99153	0
YDL026W	Hypothetical ORF	-0.380034	0
YDL027C	Hypothetical ORF	-0.699954	0
YDL028C	Required for spindle pole body duplication and a mitotic checkpoint function.	-0.132014	0
YDL029W	actin related protein	-0.464352	0
YDL030W	RNA splicing factor	0.461776	0
YDL031W	Dead box protein 10	0.668827	0
YDL032W	Hypothetical ORF	0.898199	0
YDL033C	Hypothetical ORF	-0.257436	0
YDL034W	Hypothetical ORF	0.94981	0
YDL035C	Plasma membrane G-protein coupled receptor that interacts with the heterotrimeric G protein alpha subunit, Gpa2p, and with Plc1p; sensor that integrates nutritional signals with the modulation of cell fate via PKA and cAMP synthesis	-0.393784	0
YDL036C	Hypothetical ORF	0.0566285	0
YDL037C	Bypass of Stop Codon transcript encoded by this ORF shows a high level of stop codon bypass	4.167	0
YDL038C	Hypothetical ORF	1.85927	0
YDL039C	Pheromone-regulated protein, predicted to have one transmembrane segment; promoter contains Gcn4p binding elements	1.95836	0
YDL040C	N-terminal acetyltransferase	0.012488	0
YDL041W	Hypothetical ORF	2.26323	0
YDL042C	nuclear NAD-dependent deacetylase	0.321142	0
YDL043C	snRNA-associated protein	0.188305	0
YDL044C	Necessary for the stability and/or processing of some large mitochondrial transcripts	0.003436	0
YDL045C	FAD synthetase	-0.271196	0
YDL045W-A	Yml37p homolog|mitochondrial ribosome 37 S subunit component	0.0511685	0
YDL046W	Putative homologue of human NPC2/He1	-0.32082	0
YDL047W	similar to catalytic subunit of bovine type 2A protein phosphatase	0.049432	0
YDL048C	Involved in pre-tRNA splicing and in uptake of branched-chain amino acids	-0.739632	0
YDL049C	KRE9 homolog	0.024878	0
YDL050C	Hypothetical ORF	0.980917	0
YDL051W	Protein homologous to human La (SS-B) autoantigen	0.513698	0
YDL052C	1-acyl-sn-gylcerol-3-phosphate acyl transferase (putative)	0.064113	0
YDL053C	Pbp4p interacts strongly with Pab1p-binding protein 1 (Pbp1p) in the yeast two-hybrid system.	-0.0048645	0
YDL054C	Monocarboxylate Permease Homologue	-0.435108	0
YDL055C	GDP-mannose pyrophosphorylase|mannose-1-phosphate guanyltransferase	0.089287	0
YDL056W	transcription factor	-0.080002	0
YDL057W	Hypothetical ORF	-0.319831	0
YDL058W	integrin analogue gene	0.03382	0
YDL059C	the RAD59 gene product has homology to the Rad52 protein	0.264114	0
YDL060W	Twenty S rRNA accumulation	0.733667	0
YDL061C	ribosomal protein S29B (S36B) (YS29)	0.225649	0
YDL062W	Hypothetical ORF	0.558553	0
YDL063C	Hypothetical ORF	1.14894	0
YDL064W	SUMO-conjugating enzyme	0.002003	0
YDL065C	40 kDa farnesylated protein associated with peroxisomes	0.110347	0
YDL066W	NADP-dependent isocitrate dehydrogenase	-0.246571	0
YDL067C	cytochrome c oxidase subunit VIIa	-0.564818	0
YDL068W	Hypothetical ORF	0.208303	0
YDL069C	translational activator of cytochrome B	-0.013414	0
YDL070W	BDF1 homolog|bromodomain protein	0.10112	0
YDL071C	Hypothetical ORF	-0.034668	0
YDL072C	Hypothetical ORF	-0.566218	0
YDL073W	Hypothetical ORF	0.027503	0
YDL074C	putative coiled-coil protein with RING-finger and myosin-like domains	0.283433	0
YDL075W	ribosomal protein L31A (L34A) (YL28)	0.217148	0
YDL076C	Hypothetical ORF	-0.123639	0
YDL077C	Required for the vacuolar morphogenesis in yeast	-0.187995	0
YDL078C	malate dehydrogenase	-0.142726	0
YDL079C	MDS1 related protein kinase	0.129459	0
YDL080C	alpha-ketoisocaproate decarboxylase	0.098628	0
YDL081C	acidic ribosomal protein P1A (YP1alpha) (A1)	0.09669	0
YDL082W	ribosomal protein L13A	-0.004836	0
YDL083C	ribosomal protein S16B (rp61R)	-0.091372	0
YDL084W	ATP-dependent RNA helicase	-0.272269	0
YDL085C-A	Hypothetical ORF	-0.7429	0
YDL085W	0	-1.6457	0
YDL086W	Hypothetical ORF	-0.217665	0
YDL087C	Living Under Cap-binding complex expression	-0.0040095	0
YDL088C	nuclear pore complex subunit	0.0736695	0
YDL089W	Protein of unknown function; green fluorescent protein (GFP)-fusion protein localizes to the nuclear periphery, potential Cdc28p substrate	-0.342793	0
YDL090C	farnesyltransferase beta subunit	-0.090055	0
YDL091C	Protein of unknown function; green fluorescent protein (GFP)-fusion protein localizes to the cytoplasm in a punctate pattern	-0.485479	0
YDL092W	Signal recognition particle subunit	0.163791	0
YDL093W	dolichyl phosphate-D-mannose:protein O-D-mannosyltransferase	-0.168004	0
YDL094C	Hypothetical ORF	0.223562	0
YDL095W	dolichyl phosphate-D-mannose:protein O-D-mannosyltransferase	-0.397876	0
YDL096C	Hypothetical ORF	0.720668	0
YDL097C	proteasome regulatory particle subunit	-0.162843	0
YDL098C	RNA binding zinc finger protein (putative)	0.008144	0
YDL099W	Protein of unknown function; green fluorescent protein (GFP)-fusion protein localizes to the cytoplasm in a punctate pattern	0.275931	0
YDL100C	ATPase, involved in resistance to heat and metal stress, active as a dimer; normally localized to the cytosol, but appears to localize to late endosomes under stress conditions	0.181098	0
YDL101C	protein kinase	-0.247209	0
YDL102W	DNA polymerase III catalytic (delta) subunit	-0.047146	0
YDL103C	UDP-N-acetylglucosamine pyrophosphorylase	-0.131178	0
YDL104C	similar to H.influenzae sialoglycoprotease	-0.113531	0
YDL105W	Product of gene unknown	-0.079142	0
YDL106C	homeobox transcription factor|positive regulator of PHO5 and other genes	-0.202354	0
YDL107W	cox2 pre-mRNA splicing factor	-0.105505	0
YDL108W	serine-threonine kinase, subunit of transcription factor TFIIK, a subcomplex of TFIIH	0.405579	0
YDL109C	Hypothetical ORF	0.387509	0
YDL110C	Hypothetical ORF	-0.855152	0
YDL111C	exosome 3->5 exoribonuclease complex component with Rrp4p, Rrp41p, Rrp43p and Dis3p (Rrp44p)	0.203924	0
YDL112W	tRNA (Gm18) ribose methylase	0.270028	0
YDL113C	PX domain-containing protein that binds Apg17 and Cvt13, and is required for import of precursor Ape1.	-0.360344	0
YDL114W	Hypothetical ORF	0.8107	0
YDL114W-A	Hypothetical ORF identified by homology. See FEBS Letters [2000] 487:31-36.	0.334183	0
YDL115C	Interacts with RNA Polymerase II	-0.095464	0
YDL116W	nuclear pore complex subunit|similar to mammalian Nup107p	-0.081468	0
YDL117W	SH3-domain protein located in the mother-bud neck and the cytokinetic actin ring; mutant phenotype and genetic interactions suggest a role in cytokinesis	0.128229	0
YDL118W	Hypothetical ORF	1.03729	0
YDL119C	Hypothetical ORF	-0.209341	0
YDL120W	Yeast Frataxin Homologue	-0.173651	0
YDL121C	Hypothetical ORF	0.450753	0
YDL122W	ubiquitin-specific protease	0.33579	0
YDL123W	Protein of unknown function, localized to the vacuolar outer membrane	-0.280828	0
YDL124W	Hypothetical ORF	-1.65086	0
YDL125C	Hint homolog, member of the histidine triad superfamily of nucleotide-binding proteins	-0.099524	0
YDL126C	Microsomal protein of CDC48/PAS1/SEC18 family of ATPases; full length homology to mammalian protein VCP; involved in secretion, peroxisome formation and gene expression	-0.039516	0
YDL127W	G1 cyclin	-0.138434	0
YDL128W	vacuolar H+/Ca2+ exchanger	0.0110775	0
YDL129W	Hypothetical ORF	0.728043	0
YDL130W	ribosomal protein P1B (L44') (YP1beta) (Ax)	0.077368	0
YDL130W-A	ATPase stabilizing factor	-0.974508	0
YDL131W	YDL182W (LYS20) homolog|homocitrate synthase	0.206255	0
YDL132W	acts together with Cdc4p and Cdc34p to control the G1-S phase transition, assists in mediating the proteolysis of the Cdk inhibitor Sic1p in late G1	-0.086471	0
YDL133C-A	ribosomal protein L41B (YL41) (L47B)	-0.0555915	0
YDL133W	Hypothetical ORF	-0.0522845	0
YDL134C	serine-threonine protein phosphatase 2A	-0.162056	0
YDL135C	Rho GDP dissociation inhibitor with activity toward Rho1p	-0.254607	0
YDL136W	ribosomal protein L35B	0.131874	0
YDL137W	ADP-ribosylation factor 2	-0.448693	0
YDL138W	glucose receptor	-0.0722145	0
YDL139C	Suppressor of chromosome missegregation	0.192471	0
YDL140C	RNA polymerase II core subunit	-0.032174	0
YDL141W	biotin:apoprotein ligase	-0.223487	0
YDL142C	cardiolipin synthase	-0.610739	0
YDL143W	Subunit of the cytosolic chaperonin Cct ring complex, related to Tcp1p, required for the assembly of actin and tubulins in vivo	0.305103	0
YDL144C	Hypothetical ORF	-0.378769	0
YDL145C	coatomer complex gamma-alpha-COP alpha subunit	-0.088339	0
YDL146W	Protein of unknown function; green fluorescent protein (GFP)-fusion protein localizes to the cell periphery, cytoplasm, bud, and bud neck	-0.751676	0
YDL147W	proteasome regulatory particle subunit	0.064871	0
YDL148C	U3 snoRNP protein	0.631777	0
YDL149W	integral membrane protein	-0.579992	0
YDL150W	RNA polymerase III subunit	0.600353	0
YDL151C	Open reading frame that almost entirely overlaps the verified gene RPC53; diploid mutants display a weak budding pattern phenotype in a systematic assay	0.815572	0
YDL152W	Protein required for cell viability	0	0
YDL153C	U3 snoRNP protein	0.858481	0
YDL154W	mutS homolog	-0.319191	0
YDL155W	B-type cyclin	0.038239	0
YDL156W	Hypothetical ORF	0.356381	0
YDL157C	Hypothetical ORF	-0.0010495	0
YDL158C	Hypothetical ORF	0.0497135	0
YDL159W	MAP kinase kinase (MEK)	0.114636	0
YDL159W-A	Hypothetical ORF identified by homology. See FEBS Letters [2000] 487:31-36.	2.01689	0
YDL160C	Cytoplasmic DExD/H-box helicase, stimulates mRNA decapping, coordinates distinct steps in mRNA function and decay, interacts with both the decapping and deadenylase complexes, may have a role in mRNA export and translation	-0.385615	0
YDL161W	Epsin-like protein involved in endocytosis and actin patch assembly and functionally redundant with Ent2p; binds clathrin via a clathrin-binding domain motif at C-terminus	0.16794	0
YDL162C	Hypothetical ORF	-4.09722	0
YDL163W	Protein required for cell viability	0.169208	0
YDL164C	DNA ligase	0.072115	0
YDL165W	basal transcription inhibitor|transcriptional regulator	-0.039812	0
YDL166C	Essential nuclear protein, involved in the oxidative stress response	0.365027	0
YDL167C	Protein of unknown function, rich in asparagine residues	0.52286	0
YDL168W	glutathione-dependent formaldehyde dehydrogenase|long-chain alcohol dehydrogenase	0.299508	0
YDL169C	Product of gene unknown	-1.42038	0
YDL170W	zinc finger transcription factor of the Zn(2)-Cys(6) binuclear cluster domain type	-0.092604	0
YDL171C	glutamate synthase (NADH)	0.178935	0
YDL172C	Hypothetical ORF	0.970172	0
YDL173W	Hypothetical ORF	-0.000614	0
YDL174C	D-lactate ferricytochrome c oxidoreductase	-0.495733	0
YDL175C	arginine methyltransferase-interacting RING finger protein	0.139109	0
YDL176W	Hypothetical ORF	-0.045428	0
YDL177C	Hypothetical ORF	0.312274	0
YDL178W	D-lactate dehydrogenase, located in the mitochondrial matrix	-0.821283	0
YDL179W	PHO85 cyclin	0.44812	0
YDL180W	Hypothetical ORF	-0.489071	0
YDL181W	ATPase inhibitor	-2.20583	0
YDL182W	YDL131W (LYS21) homolog|homocitrate synthase	0.380557	0
YDL183C	Hypothetical ORF	-0.169975	0
YDL184C	ribosomal protein L41A (YL41) (L47A)	-0.145371	0
YDL185C-A	Hypothetical ORF identified by homology. See FEBS Letters [2000] 487:31-36.	0.0942413	0
YDL185W	site-specific endonuclease VDE (PI-SceI)|vacuolar ATPase V1 domain subunit A (69 kDa)|protein with three regions (ABC) that are spliced to yield the extein AC and the intein B; AC is a 69K vacuolar (H+)-ATPase, and B is a 50K site-specfic endonucleas	0.230704	0
YDL186W	Hypothetical ORF	1.58911	0
YDL187C	Hypothetical ORF	0.610396	0
YDL188C	serine-threonine protein phosphatase 2A	-0.461466	0
YDL189W	R3H-domain protein	0.075402	0
YDL190C	ubiquitin conjugating factor e4	-0.116613	0
YDL191W	ribosomal protein L35A	0.181201	0
YDL192W	ADP-ribosylation factor	-0.168632	0
YDL193W	Protein required for cell viability	-0.17527	0
YDL194W	glucose sensor	0.084141	0
YDL195W	COPII coat of secretory pathway vesicles component (p150)	-0.250715	0
YDL196W	Protein required for cell viability	0.222785	0
YDL197C	anti-silencing protein that causes depression of silent loci when overexpressed	-0.322934	0
YDL198C	high copy suppressor of abf2 lacking the HMG1-like mitochondrial HM protein; putative mitochondrial carrier protein	0.220881	0
YDL199C	Hypothetical ORF	-1.05278	0
YDL200C	6-O-methylguanine-DNA methylase	-0.106128	0
YDL201W	Transfer RNA methyltransferase	0.720476	0
YDL202W	Mitochondrial ribosomal protein of the large subunit	-0.300546	0
YDL203C	Hypothetical ORF	0.125554	0
YDL204W	reticulon gene member of the RTNLA (reticulon-like A) subfamily	-1.20263	0
YDL205C	phorphobilinogen deaminase (uroporphyrinogen synthase)	-0.032253	0
YDL206W	Hypothetical ORF	-0.226685	0
YDL207W	nuclear pore complex subunit|nuclear-export-signal (NES)-containing protein	-0.06946	0
YDL208W	HMG-like protein	0.736163	0
YDL209C	Complexed with Cef1p	0.325262	0
YDL210W	GABA-specific transport protein	0.249412	0
YDL211C	Hypothetical ORF	-0.415031	0
YDL212W	ER integral membrane component	0.004383	0
YDL213C	Protein with similarity to hydrophilins, which are involved in the adaptive response to hyperosmotic conditions; computational analysis of large-scale protein-protein interaction data suggests a possible role in rRNA processing	0.835121	0
YDL214C	protein kinase	0.081955	0
YDL215C	NAD-dependent glutamate dehydrogenase	-0.290879	0
YDL216C	COP9 signalosome (CSN) subunit	-0.408211	0
YDL217C	Mitochondrial inner membrane protein involved in import of proteins of the ADP/ATP carrier (AAC) family	-0.096916	0
YDL218W	Hypothetical ORF	-0.11956	0
YDL219W	D-Tyr-tRNA(Tyr) deacylase	0.046471	0
YDL220C	single-stranded TG1-3 telomere G-tails binding protein	0.006525	0
YDL221W	Protein required for cell viability	-1.17116	0
YDL222C	The authentic, non-tagged protein was localized to the mitochondria; cell cortex protein	-0.634099	0
YDL223C	Substrate of the Hub1p ubiquitin-like protein that localizes to the shmoo tip (mating projection); mutants are defective for mating projection formation, thereby implicating Hbt1p in polarized cell morphogenesis	-0.38901	0
YDL224C	RNA binding protein (putative)|WHI3 homolog	-0.45513	0
YDL225W	Component of the septin ring of the mother-bud neck that is required for cytokinesis; septins recruit proteins to the neck and can act as a barrier to diffusion at the membrane, and they comprise the 10nm filaments seen with EM	0.0294435	0
YDL226C	ADP-ribosylation factor GTPase-activating protein (ARF GAP)	-0.312373	0
YDL227C	homothallic switching endonuclease	-0.328183	0
YDL228C	Hypothetical ORF	0.668755	0
YDL229W	HSP70 family	0.052423	0
YDL230W	phosphotyrosine-specific protein phosphatase	-0.327858	0
YDL231C	contains several putative trans-membrane domains	-0.065356	0
YDL232W	3.6 kDa protein	0.019705	0
YDL233W	Hypothetical ORF	-0.271209	0
YDL234C	GTPase activating protein (GAP)	-0.343212	0
YDL235C	two-component phosphorelay intermediate	0.388382	0
YDL236W	p-nitrophenyl phosphatase	-0.09382	0
YDL237W	Hypothetical ORF	-0.630962	0
YDL238C	Hypothetical ORF	-0.665156	0
YDL239C	Protein required for spore wall formation, thought to mediate assembly of a Don1p-containing structure at the leading edge of the prospore membrane via interaction with spindle pole body components; potentially phosphorylated by Cdc28p	-0.444867	0
YDL240C-A	Hypothetical ORF identified by homology. See FEBS Letters [2000] 487:31-36.	-0.520497	0
YDL240W	similar to LIM-domain proteins and to rho/rac GTPase-activating family of proteins	-0.041264	0
YDL241W	Hypothetical ORF	0.565055	0
YDL242W	Hypothetical ORF	0.686292	0
YDL243C	aryl-alcohol dehydrogenase (putative)	-0.147197	0
YDL244W	Product of gene unknown	-0.384191	0
YDL245C	hexose transporter	2.48103	0
YDL246C	Protein of unknown function, computational analysis of large-scale protein-protein interaction data suggests a possible role in fructose or mannose metabolism	0.234925	0
YDL247W	alpha-glucoside permease	0.0621794	0
YDL247W-A	Hypothetical ORF identified by homology. See FEBS Letters [2000] 487:31-36.	0.276289	0
YDL248W	Protein of unknown function, member of a family of conserved, often subtelomerically-encoded proteins	-0.70296	0
YDR001C	neutral trehalase	-1.04075	0
YDR002W	Yeast Ran Binder #1; suppressor of FUS1; homolog of mouse HTF9a and human RanBP1	0.090772	0
YDR003W	Hypothetical ORF	-0.547753	0
YDR004W	RecA homolog|interacts with Rad 55p by two-hybrid analysis|similar to DMC1, RAD51, and RAD55	-0.130335	0
YDR005C	Mod5 protein sorting. Negative effector of Pol III synthesis.	-0.334354	0
YDR006C	gene dosage suppressors of the conditional growth defect of several temperature-sensitive A kinase mutants	0.199618	0
YDR007W	N-(5'-phosphoribosyl)-anthranilate isomerase	-0.317327	0
YDR008C	Hypothetical ORF	0.501285	0
YDR009W	Involved in galactose induction of GAL genes	0.0316813	0
YDR010C	Hypothetical ORF	-0.259912	0
YDR011W	ABC transporter	-0.15511	0
YDR012W	ribosomal protein L4B (L2B) (rp2) (YL2)	-0.024262	0
YDR013W	a subunit of the GINS complex required for chromosomal DNA replication	-0.020979	0
YDR014W	Protein of unknown function; mutation confers radiation sensitivity	-0.186753	0
YDR015C	Hypothetical ORF	1.36106	0
YDR016C	Duo1 And Dam1 interacting; localized to intranuclear spindles and spindle pole bodies	-0.193477	0
YDR017C	Inositol polyphosphate kinase	0.007541	0
YDR018C	Hypothetical ORF	-0.591345	0
YDR019C	glycine decarboxylase complex T subunit	-1.66463	0
YDR020C	Hypothetical ORF	0.427265	0
YDR021W	RNA helicase (putative)|dead box protein	1.2453	0
YDR022C	Involved in microtubule assembly	-0.616146	0
YDR023W	serine-tRNA ligase	0.049629	0
YDR024W	Protein of unknown function, required for survival upon exposure to K1 killer toxin	0.388909	0
YDR025W	ribosomal protein S11A (S18A) (rp41A) (YS12)	0.245938	0
YDR026C	Hypothetical ORF	0.41872	0
YDR027C	Component of the GARP (Golgi-associated retrograde protein) complex, Vps51p-Vps52p-Vps53p-Vps54p, which is required for retrograde transport to the late Golgi; potentially phosphorylated by Cdc28p	-0.126252	0
YDR028C	Glc7p regulatory subunit	-0.225099	0
YDR029W	Hypothetical ORF	0.752208	0
YDR030C	Protein involved in transcription-coupled repair nucleotide exicision repair of UV-induced DNA lesions; homolog of human CSA protein	0.203521	0
YDR031W	Hypothetical ORF	-0.427333	0
YDR032C	Protoplasts-SecreTed protein; the gene product was detected among the proteins secreted by regenerating protoplasts	-0.588549	0
YDR033W	Membrane protein related to Hsp30p; Localized by immunofluorescence to membranes, mainly the plasma membr. punctuate immunofluorescence pattern observed in buds. The nuclear envelope, but not vacuole or mitochondrial membranes also stained	-0.513244	0
YDR034C	Transcriptional activator of lysine pathway genes with 2-aminoadipate semialdehyde as co-inducer; saccharopine reductase synthesis	0.0001255	0
YDR034C-A	Similar to probable membrane protein YLR334C and ORF YOL106W	0.879703	0
YDR034W-B	Protein of unknown function; green fluorescent protein (GFP)-fusion protein localizes to the cell periphery	-0.475262	0
YDR035W	3-deoxy-D-arabino-heptulosonate 7-phosphate (DAHP) synthase isoenzyme	0.0646695	0
YDR036C	3-hydroxyisobutyryl-CoA hydrolase with similarity to enzymes involved in fatty a cid beta-oxidation	-0.197908	0
YDR037W	lysine-tRNA ligase	0.286207	0
YDR038C	Na+ ATPase	0.113327	0
YDR039C	P-type ATPase Na+ pump|plasma membrane ATPase|plasma membrane protein	0.403035	0
YDR040C	P-type ATPase Na+ pump|plasma membrane ATPase	0.050918	0
YDR041W	mitochondrial ribosome small subunit component	-0.466869	0
YDR042C	Hypothetical ORF	0.470531	0
YDR043C	binds to UAS-1 in the STA1 promoter and can interact with Ssn6p|transcriptional repressor	-0.503798	0
YDR044W	coproporphyrinogen III oxidase	-0.103011	0
YDR045C	TFIIS-like small Pol III subunit C11	0.511814	0
YDR046C	valine transporter	-0.455056	0
YDR047W	uroporphyrinogen decarboxylase	-0.280213	0
YDR048C	Hypothetical ORF	1.89883	0
YDR049W	Hypothetical ORF	0.235851	0
YDR050C	triosephosphate isomerase	-0.103577	0
YDR051C	Hypothetical ORF	-0.035168	0
YDR052C	Cdc7p-Dbf4p kinase complex regulatory subunit	0.0047375	0
YDR053W	Protein required for cell viability	0.64709	0
YDR054C	ubiquitin-conjugating enzyme	0.059962	0
YDR055W	the gene product has been detected among the proteins secreted by regenerating protoplasts	-0.586558	0
YDR056C	Hypothetical ORF	-0.093283	0
YDR057W	membrane-associated glycoprotein	-0.254548	0
YDR058C	triglyceride lipase	-0.452774	0
YDR059C	ubiquitin-conjugating enzyme	-0.496314	0
YDR060W	essential for 60s ribosome biogenesis; involved in nuclear export of pre-ribosomes	0.675155	0
YDR061W	Hypothetical ORF	-0.571392	0
YDR062W	serine palmitoyltransferase component	-0.166481	0
YDR063W	Hypothetical ORF	-0.245167	0
YDR064W	ribosomal protein S13 (S27a) (YS15)	-0.044858	0
YDR065W	Hypothetical ORF	-0.111725	0
YDR066C	Hypothetical ORF	0.207639	0
YDR067C	Hypothetical ORF	-0.655772	0
YDR068W	Protein of unknown function, green fluorescent protein (GFP)-fusion protein localizes to the cytoplasm	0.03162	0
YDR069C	ubiquitin isopeptidase	-0.531397	0
YDR070C	The authentic, non-tagged protein was localized to the mitochondria	-1.34217	0
YDR071C	It acetylates polyamines such as putrescine, spermidine and spermine	0.045017	0
YDR072C	inositolphosphotransferase 1	-0.107217	0
YDR073W	SWI/SNF global transcription activator complex component	0.301334	0
YDR074W	trehalose-6-phosphate phosphatase	-1.31616	0
YDR075W	protein phosphatase type 2A	0.508019	0
YDR076W	RecA homolog|interacts with Rad51p and Rad57p by two-hybrid analysis|similar to DMC1, RAD51, RAD57	0.490654	0
YDR077W	cell surface glycoprotein (putative)	-0.578317	0
YDR078C	Suppressor of hydroxy-urea sensitivity	0.675328	0
YDR079C-A	Homolog of the Chlamydomonas reinhardtii REX1-S protein which is involved in DNA repair, also has homologs in other organisms including Arabidopsis, Drosophila, mouse, and human	0.174423	0
YDR079W	cytochrome c oxidase-specific assembly factor	-0.543915	0
YDR080W	vacuolar protein sorting	0.08655	0
YDR081C	asparagine and serine-rich protein	0.022605	0
YDR082W	involved in telomere length regulation, function in telomere metabolism during late S phase	0.0077587	0
YDR083W	nucleolar protein required for efficient processing of pre-rRNA at site A2; methyltransferase homolog	0.934609	0
YDR084C	integral membrane protein	-0.286296	0
YDR085C	cytoskeletal protein|similar to arrestins	-0.62115	0
YDR086C	ER protein|Sec61 trimeric complex component|Ssh1 trimeric complex component	0.12029	0
YDR087C	involved in processing rRNA precursor species to mature rRNAs	0.997215	0
YDR088C	Involved in 3' splice site choices and acts in concert with Prp18 during the 2nd step of splicing.	0.055325	0
YDR089W	Hypothetical ORF	-2.02671	0
YDR090C	Hypothetical ORF	-0.0664055	0
YDR091C	ATP-binding cassette (ABC) superfamily nontransporter group (putative)	0.23542	0
YDR092W	ubiquitin-conjugating enzyme	0.099198	0
YDR093W	Potential aminophospholipid translocase	-0.021757	0
YDR094W	Hypothetical ORF	-0.016594	0
YDR095C	Hypothetical ORF	1.25005	0
YDR096W	zinc finger protein (putative)	-0.679689	0
YDR097C	human GTBP protein homolog	-0.183496	0
YDR098C	glutaredoxin	-0.073822	0
YDR099W	member of conserved eukaryotic 14-3-3 gene family	-0.368235	0
YDR100W	integral membrane protein	-0.572083	0
YDR101C	0	0.694211	0
YDR102C	Hypothetical ORF	0.229963	0
YDR103W	Protein of the pheromone pathway	-0.0531725	0
YDR104C	Meiosis-specific protein of unknown function, required for spore wall formation during sporulation; dispensible for both nuclear divisions during meiosis	-0.080609	0
YDR105C	Putative membrane protein, conserved in mammals	-0.375109	0
YDR106W	actin-related protein	-0.294243	0
YDR107C	multispanning membrane protein	-0.806244	0
YDR108W	Subunit of TRAPP (transport protein particle), a multi-subunit complex involved in targeting and/or fusion of ER-to-Golgi transport vesicles with their acceptor compartment; protein has late meiotic role, following DNA replication	0.140802	0
YDR109C	Hypothetical ORF	-0.042886	0
YDR110W	DNA replication fork blocking protein	0.246759	0
YDR111C	putative alanine transaminase (glutamyc pyruvic transaminase)	-0.276241	0
YDR112W	Hypothetical ORF	2.87463	0
YDR113C	42 kDa nuclear securin	-0.167023	0
YDR114C	Hypothetical ORF	0.286291	0
YDR115W	Hypothetical ORF	-0.485905	0
YDR116C	Mitochondrial ribosomal protein of the large subunit	-0.293733	0
YDR117C	Hypothetical ORF	-0.0772615	0
YDR118W	anaphase promoting complex (APC) subunit	-0.027428	0
YDR119W	Hypothetical ORF	0.256603	0
YDR120C	N2,N2-dimethylguanosine-specific tRNA methyltransferase	0.2873	0
YDR121W	DNA polymerase II (epsilon) 4th subunit	0.369438	0
YDR122W	Serine/threonine protein kinase	-0.480923	0
YDR123C	helix-loop-helix protein	0.33229	0
YDR124W	Hypothetical ORF	-0.505482	0
YDR125C	ExtraCellular Mutant	-0.486243	0
YDR126W	Spore Wall Formation	0.127219	0
YDR127W	3-dehydroquinate dehydratase (3-dehydroquinase)|3-dehydroquinate synthase|epsp synthase|pentafunctional arom polypeptide|shikimate 5-dehydrogenase|shikimate kinase	-0.252278	0
YDR128W	Hypothetical ORF	-0.143875	0
YDR129C	actin filament bundling protein|fimbrin homolog	-0.169291	0
YDR130C	Basic protein with putative coiled-coil regions that comprises a filament between spindle pole bodies; self-assembles into filaments with a diameter of approximately 10 nm; potential Cdc28p substrate	-0.362228	0
YDR131C	Hypothetical ORF	-0.026039	0
YDR132C	Hypothetical ORF	0.0216905	0
YDR133C	Hypothetical ORF	0.036414	0
YDR134C	Hypothetical ORF	0.461181	0
YDR135C	Metal resistance protein with similarity to human cystic fibrosis protein CFTR and multidrug resistance proteins	-0.073692	0
YDR136C	Vacuolar Protein Sorting	-0.866345	0
YDR137W	Ric1p-Rgp1p is an exchange factor, and peripheral membrane protein complex restricted to the Golgi.	0.066629	0
YDR138W	Hyperrecombination protein that suppresses intrachromosomal excision recombination	-0.0235615	0
YDR139C	Ubiquitin-like protein with similarity to mammalian NEDD8; conjugation (neddylation) substrates include the cullins Cdc53p, Rtt101p, and Cul3p; activated by Ula1p and Uba3p (E1 enzyme pair); conjugation mediated by Ubc12p (E2 enzyme)	-0.0680145	0
YDR140W	Putative S-adenosylmethionine-dependent methyltransferase of the seven beta-strand family	0.30894	0
YDR141C	Protein of unknown function, essential for viability, involved in establishing cellular polarity and morphogenesis; green fluorescent protein (GFP)-fusion protein localizes to the cytoplasm in a punctate pattern	-0.103514	0
YDR142C	beta-transducin-related (WD-40) protein family	-0.200298	0
YDR143C	transcriptional regulator (putative)	0.445072	0
YDR144C	aspartyl protease|related to Yap3p	0.494748	0
YDR145W	TFIID subunit	0.005712	0
YDR146C	transcriptional activator	-0.30142	0
YDR147W	ethanolamine kinase	-0.027897	0
YDR148C	alpha-ketoglutarate dehydrogenase complex dihydrolipoyl transsuccinylase component	-0.644824	0
YDR149C	Hypothetical ORF	1.18701	0
YDR150W	Protein required for nuclear migration, localizes to the mother cell cortex and the bud tip; may mediate interactions of dynein and cytoplasmic microtubules with the cell cortex	0.098872	0
YDR151C	CCCH zinc finger protein family that has two or more repeats of a novel zinc finger motif consisting of Cys and His residues in the form Cx8Cx5Cx3H [where x is a variable amino acid (aa)]	-0.218165	0
YDR152W	Genetically Interacts with ribosomal genes	0.422953	0
YDR153C	Protein containing an N-terminal epsin-like domain involved in clathrin recruitment and traffic between the Golgi and endosomes; associates with the clathrin adaptor Gga2p, clathrin adaptor complex AP-1, and clathrin	0.392641	0
YDR154C	Hypothetical ORF	-0.111472	0
YDR155C	cyclophilin|peptidyl-prolyl cis-trans isomerase (PPIase)	-0.213311	0
YDR156W	RNA polymerase I subunit	0.516075	0
YDR157W	Hypothetical ORF	0.641296	0
YDR158W	aspartic beta semi-aldehyde dehydrogenase	0.005059	0
YDR159W	A component of the nuclear pore that is involved in the nuclear export of both mRNA and protein	-0.076048	0
YDR160W	Ssy1p controls expression of several transporter genes, including BAP2, TAT1, PTR2 and YDR046c	-0.222347	0
YDR161W	interacts with PP2C	0.831467	0
YDR162C	interacts with Nap1, which is involved in histone assembly	0.252691	0
YDR163W	Complexed with Cef1p	0.015768	0
YDR164C	SNARE docking complex subunit (putative)	-0.160068	0
YDR165W	Transfer RNA methyltransferase	0.79608	0
YDR166C	exocyst complex 107 kDa component	-0.254831	0
YDR167W	TFIID subunit	0.318263	0
YDR168W	Essential Hsp90p co-chaperone; necessary for passage through the START phase of the cell cycle	0.035873	0
YDR169C	binds Sin3p in two-hybrid assay	-0.079355	0
YDR170C	guanine nucleotide exchange protein for ARF	-0.084602	0
YDR171W	Similar to HSP26; expression is regulated by stress conditions	-1.34262	0
YDR172W	translation termination factor eRF3	0.301438	0
YDR173C	dual specificity inositol 1,4,5-trisphosphate 6-kinase/inositol 1,4,5,6-tetrakisphosphate 3-kinase (IP3 6-/IP4 3-kinase)	-0.170425	0
YDR174W	high mobility group (HMG) family	0.008919	0
YDR175C	mitochondrial ribosome small subunit component	-0.547564	0
YDR176W	genetic and mutant analyses suggest that Ngg1p (Ada3p) is part of two transcriptional adaptor/HAT (histone acetyltransferase complexes, the 0.8 MD ADA complex and the 1.8 MD SAGA complex|transcription factor	-0.0104525	0
YDR177W	ubiquitin-conjugating enzyme	0.07057	0
YDR178W	succinate dehydrogenase membrane anchor subunit	-0.844552	0
YDR179C	COP9 signalosome (CSN) subunit	0.456092	0
YDR179W-A	Hypothetical ORF	0.252217	0
YDR180W	Sister chromatid cohesion protein	0.009453	0
YDR181C	Involved in silencing at telomeres, HML and HMR	0.160766	0
YDR182W	Putative membrane protein of unknown function involved in Mn2+ homeostasis; mutants display actin and general growth defects, heterogeneous cell cycle arrests, and pleiotropic defects in cell cycle progression and organelle distribution	-0.140509	0
YDR183W	Phosducin-Like Protein	0.207052	0
YDR184C	interacts with AIP3, localized to the nucleus	1.10448	0
YDR185C	Hypothetical ORF	-0.496261	0
YDR186C	Hypothetical ORF	-0.077299	0
YDR187C	Protein required for cell viability	0.777694	0
YDR188W	Subunit of the cytosolic chaperonin Cct ring complex, related to Tcp1p, required for the assembly of actin and tubulins in vivo	0.152301	0
YDR189W	t-SNARE-interacting protein that functions in ER-to-Golgi traffic	-0.255977	0
YDR190C	RUVB-like protein, TIP49a Homologue	0.296803	0
YDR191W	Homolog of SIR2	0.029734	0
YDR192C	42 kDa protein associated with nuclear pore complexes; structurally related to the FG-nucleoporin family of pore proteins|nuclear pore complex subunit	0.026493	0
YDR193W	Hypothetical ORF	0.0528207	0
YDR194C	RNA helicase DEAD box	-0.24326	0
YDR195W	RNA End FormationRNA-binding protein involved in cleavage step of mRNA 3'-end formation, prior to polyadenylation	0.648453	0
YDR196C	predicted to catalyze the final step in synthesis of Coenzyme A	-0.153295	0
YDR197W	cytochrome b translational activator	-0.515427	0
YDR198C	Hypothetical ORF	0.416494	0
YDR199W	Hypothetical ORF	1.87893	0
YDR200C	0	-0.016454	0
YDR201W	spindle pole component	-0.130942	0
YDR202C	Regulator of (H+)-ATPase in Vacuolar membrane	-0.198451	0
YDR203W	Hypothetical ORF	1.53941	0
YDR204W	encodes component of the coenzyme Q biosynthetic pathway	-0.653713	0
YDR205W	Member of the cation diffusion facilitator family, localizes to the endoplasmic reticulum and nucleus; mutations affect the cellular distribution of zinc and also confer defects in meiotic recombination between homologous chromatids	-0.319571	0
YDR206W	EST1-like bcy1 Suppressor	0.215361	0
YDR207C	C6 zinc finger URS1-binding protein	0.19156	0
YDR208W	phosphatidylinositol 4-phosphate kinase	-0.062397	0
YDR209C	Hypothetical ORF	0.657773	0
YDR210W	Protein of unknown function; green fluorescent protein (GFP)-fusion protein localizes to the cell periphery	0.011327	0
YDR211W	translation initiation factor eIF-2B epsilon subunit	0.107862	0
YDR212W	chaperonin subunit alpha	-0.059942	0
YDR213W	zinc finger transcription factor of the Zn(2)-Cys(6) binuclear cluster domain type	0.288332	0
YDR214W	Hsp90 system cochaperone; Aha1 binds to the middle domain of Hsp90 and improves client protein activation in vivo	-0.361644	0
YDR215C	Hypothetical ORF	-0.360149	0
YDR216W	positive transcriptional regulator	-0.718534	0
YDR217C	cell cycle arrest protein	0.261957	0
YDR218C	Septin-related protein expressed during sporulation	0.177058	0
YDR219C	Hypothetical ORF	-0.452584	0
YDR220C	Hypothetical ORF	0.416187	0
YDR221W	Hypothetical ORF	-0.48893	0
YDR222W	Protein of unknown function; green fluorescent protein (GFP)-fusion protein localizes to the cytoplasm in a punctate pattern	-0.433869	0
YDR223W	Protein of unknown function, potentially phosphorylated by Cdc28p	-0.688868	0
YDR224C	histone H2B (HTB1 and HTB2 code for nearly identical proteins)	0.140093	0
YDR225W	histone H2A (HTA1 and HTA2 code for nearly identical proteins)	-0.293511	0
YDR226W	adenylate kinase	-0.10635	0
YDR227W	silencing regulator at HML, HMR, and telomeres	-0.14473	0
YDR228C	cleavage and polyadenylation factor CF I component involved in pre-mRNA 3'-end processing	-0.019446	0
YDR229W	Phospholipid-binding protein that interacts with Vpt7p and Vps33p	-0.059537	0
YDR230W	Hypothetical ORF	0.139273	0
YDR231C	required for maturation and assembly of cytochrome oxidase subunit II	-1.10015	0
YDR232W	5-aminolevulinate synthase	0.282317	0
YDR233C	reticulon gene member of the RTNLA (reticulon-like A) subfamily	-0.0032535	0
YDR234W	homoaconitase	0.297366	0
YDR235W	U1 snRNP protein|shares 50% sequence similarity with Prp39p U1 snRNP protein and has multiple copies of the crn-like TPR motif	0.021877	0
YDR236C	riboflavin kinase	-0.268876	0
YDR237W	Mitochondrial ribosomal protein of the large subunit	-0.505627	0
YDR238C	yeast coatomer subunit	-0.324194	0
YDR239C	Hypothetical ORF	0.210226	0
YDR240C	U1 snRNP protein	0.28128	0
YDR241W	Open reading frame that overlaps the verified gene SNU56; diploid mutants display a weak budding pattern phenotype in a systematic assay	1.17961	0
YDR242W	amidase (putative)	-0.036567	0
YDR243C	RNA helicase	0.0761265	0
YDR244W	69 kDa protein containing tetratricopeptide repeat (TPR)	0.040634	0
YDR245W	galactosyltransferase	-0.011121	0
YDR246W	Trapp subunit of 23 kDa	0.0402805	0
YDR247W	Gene whose overexpression suppresses the synthetic lethality of the hal3 sit4 double mutation	-0.927852	0
YDR248C	Hypothetical ORF	-0.202916	0
YDR249C	Hypothetical ORF	0.293549	0
YDR250C	Hypothetical ORF	1.1334	0
YDR251W	multicopy suppressor of protein phosphatase 2A	-0.366252	0
YDR252W	beta subunit of the nascent-polypeptide-associated complex (NAC); homologous to human BTF3b; Negative effect on expression of several genes transcribed by RNA polymerase II	-0.500965	0
YDR253C	highly homologous to Met31p|transcriptional regulator of sulfur amino acid metabolism|zinc finger protein	-0.847938	0
YDR254W	Protein necessary for stability of ARS-CEN plasmids; suggested to be required for kinetochore function	-0.419362	0
YDR255C	Required for Meiotic nuclear Division	-0.911665	0
YDR256C	catalase A	-0.0574055	0
YDR257C	Transcription regulator	0.173455	0
YDR258C	heat shock protein 78	-1.21042	0
YDR259C	bZIP protein	0.376123	0
YDR260C	Spore Wall Maturation 1	-0.183198	0
YDR261C	exo-1,3-beta-glucanase	-0.079381	0
YDR262W	Hypothetical ORF	-0.3924	0
YDR263C	Mitochondrial nuclease functioning in DNA repair and replication, modulates the stability of the mitochondrial genome, induced by exposure to mutagens, also induced during meiosis at a time nearly coincident with commitment to recombination	-0.342163	0
YDR264C	ankyrin repeat-containing protein	-0.247775	0
YDR265W	C3HC4 zinc-binding integral peroxisomal membrane protein	-0.315178	0
YDR266C	Hypothetical ORF	0.099625	0
YDR267C	Protein required for cell viability	-0.077446	0
YDR268W	tryptophan-tRNA ligase	-0.385625	0
YDR269C	Hypothetical ORF	0.406755	0
YDR270W	copper-transporting P-type ATPase with similarity to human Menkes and Wilsons genes	-0.368016	0
YDR271C	Hypothetical ORF	1.97937	0
YDR272W	glyoxylase-II	-0.206361	0
YDR273W	Meiosis-specific component of the spindle pole body, part of the leading edge protein (LEP) coat, forms a ring-like structure at the leading edge of the prospore membrane during meiosis II	-0.186338	0
YDR274C	Hypothetical ORF	1.80697	0
YDR275W	Bypass of Stop Codon transcript encoded by this ORF shows a high level of stop codon bypass	0.125643	0
YDR276C	hypothetical transmembrane protein	-0.283583	0
YDR277C	Msn3p homolog (61% identical)	-1.80965	0
YDR278C	Hypothetical ORF	-0.525601	0
YDR279W	Required for RNase H2 activity - one of three subunits	0.062559	0
YDR280W	3'->5' exoribonuclease	0.529784	0
YDR281C	Protein of unknown function, expression is regulated by phosphate levels	-0.737626	0
YDR282C	Hypothetical ORF	-0.335255	0
YDR283C	eukaryotic initiation factor 2 alpha (eIF2-alpha) kinase	-0.214433	0
YDR284C	diacylglycerol pyrophosphate phosphatase	-0.385127	0
YDR285W	Synaptonemal complex (SC) protein that connects homologous chromosomes partially during zygotene and entirely during pachytene; potential Cdc28p substrate	0.180956	0
YDR286C	Hypothetical ORF	-0.227279	0
YDR287W	inositol monophosphatase	-0.585376	0
YDR288W	Protein required for cell viability	-0.159269	0
YDR289C	Regulator of Ty1 Transposition	0.304858	0
YDR290W	HU sensitive mutant.	2.06712	0
YDR291W	Hypothetical ORF	0.000351	0
YDR292C	signal recognition particle receptor - alpha subunit	-0.130177	0
YDR293C	Product of gene unknown	-0.365693	0
YDR294C	dihydrosphingosine phosphate lyase (also known as sphingosine phosphate lyase)	-0.351512	0
YDR295C	Subunit of a possibly tetrameric trichostatin A-sensitive class II histone deacetylase complex that contains an Hda1p homodimer and an Hda2p-Hda3p heterodimer; required for the activity of the complex; has similarity to Hda3p	0.123082	0
YDR296W	Involved in mitochondrial homologous DNA recombination. Binds to activation domains of acidic activators. Presence in RNA pol II holoenzyme may help recruit an Ssn3-active form of the holoenzyme to target promoters.	-0.165278	0
YDR297W	sphingosine hydroxylase	0.241887	0
YDR298C	ATP synthase subunit 5|oligomycin sensitivity-conferring protein	-0.895319	0
YDR299W	involved in protein transport step at the Brefeldin A blocks	0.827083	0
YDR300C	gamma-glutamyl kinase	0.306276	0
YDR301W	150 kDa protein associated with polyadenylation factor 1 (PF I)|cleavage factor II (CF II) component	-0.016498	0
YDR302W	ER membrane protein involved in a late step of glycosylphosphatidylinositol (GPI) anchor assembly; involved in the addition of phosphoethanolamine to the multiply mannosylated GPI intermediate; human PIG-Fp is a functional homolog	-0.15087	0
YDR303C	Zinc cluster protein	-0.116842	0
YDR304C	cyclophilin D|peptidyl-prolyl cis-trans isomerase (PPIase)	-0.154005	0
YDR305C	Fhit homolog, member of the histidine triad superfamily of nucleotide binding-proteins	-0.062987	0
YDR306C	Hypothetical ORF	-0.527699	0
YDR307W	Hypothetical ORF	-0.353965	0
YDR308C	RNA polymerase II holoenzyme/mediator subunit	0.166849	0
YDR309C	Gtpase-interacting component 2	-0.323576	0
YDR310C	Suppresor of mar1-1 (sir2) mutation	0.200394	0
YDR311W	transcription initiation factor IIb, 75 kDa subunit component	0.259135	0
YDR312W	high copy suppressor of G beta subunit temperature sensitive mutation	0.55175	0
YDR313C	Phosphatidylinositol(3)-phosphate binding	-0.404258	0
YDR314C	Hypothetical ORF	-0.023825	0
YDR315C	inositol 1,3,4,5,6-pentakisphosphate 2-kinase	0.086299	0
YDR316W	Putative S-adenosylmethionine-dependent methyltransferase of the seven beta-strand family	-0.321648	0
YDR317W	Hypothetical ORF	0.547586	0
YDR318W	Involved in minichromosome maintenance	-0.133057	0
YDR319C	Hypothetical ORF	-0.45714	0
YDR320C	auxilin-like protein	-0.041914	0
YDR320C-A	0	-0.029559	0
YDR321W	asparaginase I|intracellular isozyme	0.054106	0
YDR322C-A	mitochondrial F1F0-ATPase subunit e	-0.448136	0
YDR322W	Mitochondrial ribosomal protein of the large subunit	-0.361199	0
YDR323C	three zinc fingers; cysteine rich regions of amino acids are essential for function	-0.190994	0
YDR324C	U3 snoRNP protein	0.745056	0
YDR325W	Yeast Condensin G	-0.0951445	0
YDR326C	Hypothetical ORF	0.06279	0
YDR327W	Protein required for cell viability	0.146697	0
YDR328C	Involved in kinetochore function and ubiquitin-mediated proteolysis	-0.266192	0
YDR329C	48 kDa peroxisomal integral membrane protein	-0.276283	0
YDR330W	Hypothetical ORF	-0.213184	0
YDR331W	ER membrane glycoprotein subunit of the glycosylphosphatidylinositol transamidase complex that adds glycosylphosphatidylinositol (GPI) anchors to newly synthesized proteins; human PIG-K protein is a functional homolog	-0.033029	0
YDR332W	Hypothetical ORF	0.0196353	0
YDR333C	Hypothetical ORF	-0.125861	0
YDR334W	DEAH-box protein, putative RNA helicase	0.097781	0
YDR335W	Multicopy suppressor of snf1 mutation	-0.169853	0
YDR336W	Hypothetical ORF	0.068224	0
YDR337W	ribosomal protein (E. coli S15)	-0.439082	0
YDR338C	Hypothetical ORF	-0.280858	0
YDR339C	Protein required for cell viability	0.601846	0
YDR340W	Hypothetical ORF	0	0
YDR341C	Cytoplasmic arginyl-tRNA synthetase	0.204128	0
YDR342C	hexose transporter	-2.10932	0
YDR343C	hexose transporter	-2.15019	0
YDR344C	Hypothetical ORF	1.11332	0
YDR345C	low affinity glucose transporter	-0.071418	0
YDR346C	Involved in the diauxic switch; function substituted by human Bcl-XL; involved in cell survival	0.241423	0
YDR347W	37 kDa mitochondrial ribosomal protein	-0.430109	0
YDR348C	Protein of unknown function; green fluorescent protein (GFP)-fusion protein localizes to the cell periphery and bud neck; potential Cdc28p substrate	-0.005618	0
YDR349C	GPI-anchored aspartic protease	0.358708	0
YDR350C	functions at a post-translational stage in assembly of F0 ATPase.	-0.362959	0
YDR351W	Required for bud growth	0.046324	0
YDR352W	Hypothetical ORF	0.088691	0
YDR353W	thioredoxin reductase|EC 1.6.4.5	-0.190114	0
YDR354W	anthranilate phosphoribosyl transferase	0.322237	0
YDR355C	Protein required for cell viability	-0.679156	0
YDR356W	interacts with Spc42p, calmodulin, and a 35 kDa protein|spindle pole body component	-0.124977	0
YDR357C	Protein of unknown function; green fluorescent protein (GFP)-fusion protein localizes to the cytoplasm in a punctate pattern	-0.292199	0
YDR358W	ARF-binding protein	-0.858792	0
YDR359C	Component of the NuA4 histone acetyltransferase complex	-0.419272	0
YDR360W	Hypothetical ORF	-1.33744	0
YDR361C	Hypothetical ORF	0.485027	0
YDR362C	91 kDa tau91 subunit of transcription factor IIIC (TFIIIC)	0.11549	0
YDR363W	Protein involved in mating-type locus silencing, interacts with Sir2p; probably functions to recruit or stabilize Sir proteins	-0.170711	0
YDR363W-A	Suppressor of Exocyst Mutations; Homolog of DSS1; similar to hypothetical protein from S. pombe	0.118131	0
YDR364C	beta transducin family	0.103996	0
YDR365C	Protein required for cell viability	0.692875	0
YDR366C	Hypothetical ORF	1.08212	0
YDR367W	Protein of unknown function; green fluorescent protein (GFP)-fusion protein localizes to the cytoplasm in a punctate pattern	0.03511	0
YDR368W	homologous to the aldo-keto reductase protein family	-0.016508	0
YDR369C	DNA repair protein	0.091466	0
YDR370C	Hypothetical ORF	0.324209	0
YDR371W	Sporulation-specific chitinase	-0.285647	0
YDR372C	0	-0.476088	0
YDR373W	Product of gene unknown	-0.184437	0
YDR374C	Hypothetical ORF	0.289091	0
YDR375C	ATPase (AAA family)	-0.383793	0
YDR376W	adrenodoxin oxidoreductase homolog	-0.633861	0
YDR377W	ATP synthase subunit f	-0.977491	0
YDR378C	snRNP protein	-0.083025	0
YDR379C-A	Hypothetical ORF identified by homology. See FEBS Letters [2000] 487:31-36.	-1.13471	0
YDR379W	Rho-GTPase Activating Protein	-0.293644	0
YDR380W	Phenylpyruvate decarboxylase, catalyzes decarboxylation of phenylpyruvate to phenylacetaldehyde, which is the first specific step in the Ehrlich pathway	-0.398113	0
YDR381C-A	Hypothetical ORF identified by homology. See FEBS Letters [2000]487:31-36.	-0.562367	0
YDR381W	RNA-binding RNA annealing protein	0.01208	0
YDR382W	ribosomal protein P2B (YP2beta) (L45)	0.007812	0
YDR383C	0	-0.592016	0
YDR384C	transmembrane protein	0.878388	0
YDR385W	translation elongation factor 2 (EF-2)	-0.122219	0
YDR386W	Mms and UV Sensitive; Mus81p and Rad54p are found together in a complex from whole-cell extracts	0.101978	0
YDR387C	Hypothetical ORF	-0.42738	0
YDR388W	cytoskeletal protein (putative)	-0.309843	0
YDR389W	GTPase activating protein (GAP) for RHO1	-0.374018	0
YDR390C	Nuclear protein that acts as a heterodimer with Aos1p to activate Smt3p (SUMO) before its conjugation to proteins (sumoylation), which may play a role in protein targeting; essential for viability	0.176954	0
YDR391C	Hypothetical ORF	-0.913376	0
YDR392W	histone acetyltransferase SAGA complex member|transcription factor	-0.005566	0
YDR393W	Mrna (identified by a library screen) that causes growth arrest when overexpressed. Mitochondrial Distribution and Morphology	-0.224301	0
YDR394W	probable 26S protease subunit and member of the CDC48/PAS1/SEC18 family of ATPases	-0.052165	0
YDR395W	karyopherin beta family member	0.124653	0
YDR396W	Protein required for cell viability	1.06808	0
YDR397C	Negative Cofactor B2 is the beta subunit of a negative regulator of RNA polymerase II holoenzyme. It is homologous to the Dr1 subunit of the mammalian NC2 (negative cofactor2)	0.209488	0
YDR398W	U3 snoRNP protein	0.79732	0
YDR399W	hypoxanthine guanine phosphoribosyltransferase	-0.37026	0
YDR400W	uridine nucleosidase (uridine ribohydrolase); EC 3.2.2.3	-0.049364	0
YDR401W	Hypothetical ORF	-0.534079	0
YDR402C	catalyzes oxidation of N-formyl tyrosine to N,N-bisformyl dityrosine in vitro|cytochrome P450 56	0.344401	0
YDR403W	first enzyme in dityrosine synthesis in the outer layer of the spore wall pathway, converting L-tyrosine to N-formyl-L-tyrosine	0.25347	0
YDR404C	RNA polymerase II dissociable subunit	-0.016522	0
YDR405W	263 amino acid mitochondrial ribosomal large subunit|similar to L23 family of ribosomal proteins	-0.17757	0
YDR406W	multidrug resistance transporter (putative)	-0.110447	0
YDR407C	targeting complex (TRAPP) component involved in ER to Golgi membrane traffic	-0.048729	0
YDR408C	glycinamide ribotide transformylase	-0.41745	0
YDR409W	chromatin protein; SUMO1/Smt3 ligase	-0.39095	0
YDR410C	farnesyl cysteine-carboxyl methyltransferase	0.309775	0
YDR411C	Hypothetical ORF	-0.368251	0
YDR412W	Protein required for cell viability	0.721407	0
YDR413C	Protein required for cell viability	4.40183	0
YDR414C	Predicted membrane protein required for the retention of lumenal endoplasmic reticulum proteins; mutants secrete the endogenous ER protein, BiP (Kar2p)	-0.088237	0
YDR415C	Hypothetical ORF	-0.156066	0
YDR416W	SYnthetic lethal with cdcForty	0.4659	0
YDR417C	Hypothetical ORF	0.253841	0
YDR418W	ribosomal protein L12B (L15B) (YL23)	0.076753	0
YDR419W	DNA polymerase eta	-0.017515	0
YDR420W	contains EF hand motif|type I transmembrane protein	-0.015023	0
YDR421W	Zinc finger transcriptional activator of the Zn2Cys6 family; activates transcription of aromatic amino acid catabolic genes in the presence of aromatic amino acids	-0.020305	0
YDR422C	protein kinase complex component	-0.017754	0
YDR423C	basic leucine zipper transcription factor	-0.025525	0
YDR424C	dynein light chain (putative)	0.028172	0
YDR425W	sorting nexins Snx4p, Snx41p, and Snx42p mediate distinct retrieval pathways from endosomes.	-0.030233	0
YDR426C	Hypothetical ORF	0.855798	0
YDR427W	proteasome regulatory particle subunit	-0.231266	0
YDR428C	Hypothetical ORF	-0.40729	0
YDR429C	translation initiation factor eIF3 subunit	0.290145	0
YDR430C	Metalloprotease	-0.353058	0
YDR431W	Hypothetical ORF	-0.438651	0
YDR432W	contains RNA recognition motif|nuclear shuttling protein	-0.673141	0
YDR433W	Hypothetical ORF	0.14657	0
YDR434W	GPI transamidase component, human PIG-S homologue	-0.057974	0
YDR435C	carboxy methyl transferase for protein phosphatase 2A catalytic subunit	-0.383342	0
YDR436W	serine-threonine phosphatase Z	-0.492771	0
YDR437W	Protein required for cell viability	-0.0779105	0
YDR438W	Hypothetical ORF	0.045674	0
YDR439W	Loss of rDNA silencing	0.234375	0
YDR440W	Nucleosomal histone H3-Lys79 methylase, associates with transcriptionally active genes, functions in gene silencing at telomeres, most likely by directly modulating chromatin structure and Sir protein localization	0.209061	0
YDR441C	similar to adenine phosphoribosyltransferase; appears to be a nonfunctional pseudogene	0.177675	0
YDR442W	Hypothetical ORF	-0.732975	0
YDR443C	transcription factor	-0.370059	0
YDR444W	Hypothetical ORF	-0.153161	0
YDR445C	Hypothetical ORF	0.861256	0
YDR446W	ExtraCellular Mutant	0.724379	0
YDR447C	ribosomal protein S17B (rp51B)	0.041054	0
YDR448W	ADA and SAGA component, two transcriptional adaptor/HAT (histone acetyltransferase) complexes|transcription factor	-0.0929145	0
YDR449C	U3 snoRNP protein	0.98873	0
YDR450W	ribosomal protein S18A	0.006142	0
YDR451C	acts as a repressor at early cell cycle boxes (ECBs) to restrict their activity to the M/G1 phase of the cell cycle.	-0.301629	0
YDR452W	vacuolar endopolyphosphatase	-0.34374	0
YDR453C	thioredoxin-peroxidase (TPx); reduces H2O2 and alkyl hydroperoxides with the use of hydrogens provided by thioredoxin, thioredoxin reductase, and NADPH|EC 1.11.1.-	-0.51279	0
YDR454C	guanylate kinase	0.014347	0
YDR455C	Hypothetical ORF	-0.870892	0
YDR456W	Na+/H+ exchanger	-0.348871	0
YDR457W	hect-domain-containing protein, containing kinase motifs|similar to Rsp5	0.162572	0
YDR458C	Protein of unknown function; green fluorescent protein (GFP)-fusion protein localizes to the nuclear periphery	0.122206	0
YDR459C	likely functions in pathway(s) outside Ras	-0.181229	0
YDR460W	TFIIH subunit	0.067937	0
YDR461W	a-factor mating pheromone precursor	0.321395	0
YDR462W	Mitochondrial ribosomal protein of the large subunit	-0.141592	0
YDR463W	zinc finger motif protein	-0.073479	0
YDR464W	negative transcriptional regulator of prp spliceosome genes	0.102094	0
YDR465C	arginine methyltransferase	0.93178	0
YDR466W	Hypothetical ORF	-0.198853	0
YDR467C	Hypothetical ORF	0.852452	0
YDR468C	tSNARE that affects a late Golgi compartment	-0.228051	0
YDR469W	compass (complex proteins associated with Set1p) component	0.144941	0
YDR470C	outer membrane protein	-0.555381	0
YDR471W	ribosomal protein L27B	0.21603	0
YDR472W	targeting complex (TRAPP) component involved in ER to Golgi membrane traffic	0.289659	0
YDR473C	snRNP from U4/U6 and U5 snRNPs	0.266134	0
YDR474C		-0.673887	0
YDR475C	Jumonji Interacting Protein	-0.337782	0
YDR476C	Hypothetical ORF	0.045473	0
YDR477W	serine/threonine kinase	-0.418786	0
YDR478W	Has roles in both mitochondrial DNA replication and nuclear 5.8S rRNA processing.	0.190034	0
YDR479C	peroxin	-0.68154	0
YDR480W	MAP kinase-associated protein	-0.244349	0
YDR481C	repressible alkaline phosphatase	0.407969	0
YDR482C	Complexed With Cef1p	0.0425875	0
YDR483W	alpha-1,2-mannosyltransferase	-0.225081	0
YDR484W	May interact with actin as a component or controller of the assembly or stability of the actin cytoskeleton	0.02227	0
YDR485C	0	-0.042726	0
YDR486C	vacuolar protein sorting (putative)	-0.292055	0
YDR487C	3,4-dihydroxy-2-butanone 4-phosphate synthase	0.328767	0
YDR488C	Protein required in the absence of Cin8p	0.115341	0
YDR489W	a subunit of the GINS complex required for chromosomal DNA replication	0.054028	0
YDR490C	Pkb-activating Kinase Homologue	-0.343728	0
YDR491C	Hypothetical ORF	-0.139785	0
YDR492W	Hypothetical ORF	0.607132	0
YDR493W	The authentic, non-tagged protein was localized to the mitochondria	-0.390047	0
YDR494W	Mitochondrial ribosomal small subunit protein	-0.149365	0
YDR495C	vacuolar sorting protein	0.0706375	0
YDR496C	member of the PUF protein family	0.925203	0
YDR497C	myo-inositol transporter	-0.325653	0
YDR498C	v-SNARE	-0.23035	0
YDR499W	required for the DNA integrity checkpoint pathways; S. pombe Rad26 functional homolog (putative), homolog of human ATRIP	-0.249769	0
YDR500C	ribosomal protein L37B (L43) (YL35)	0.064325	0
YDR501W	Plasmid Maintenance	-0.533725	0
YDR502C	methionine biosynthesis regulation	-0.757631	0
YDR503C	lipid phosphate phosphatase	-0.301253	0
YDR504C	Protein required for survival at high temperature during stationary phase	-0.314955	0
YDR505C	high-copy suppressor of cdc17 DNA polymerase alpha mutations	-0.584387	0
YDR506C	Hypothetical ORF	-0.411608	0
YDR507C	serine/threonine kinase (putative)	-0.057894	0
YDR508C	high affinity glutamine permease	-0.281197	0
YDR509W	Hypothetical ORF	0.0653319	0
YDR510W	may be involved in function and/or structure of the eukaryotic kinetochore homologous to SUMO-1	-0.222588	0
YDR511W	Protein of the mitochondrial intermembrane space, required for acetate utilization and gluconeogenesis; has orthologs in higher eukaryotes	-0.207211	0
YDR512C	Early Meiotic Induction	-0.82987	0
YDR513W	glutaredoxin|thioltransferase/glutathione reductase|EC 1.20.4.1	-0.744613	0
YDR514C	Hypothetical ORF	0.329781	0
YDR515W	Associates with translating ribosomes; may function in cytoplasm to modulate mRNA translation; regulates the copper-dependent mineralization of copper sulfide complexes on cell surface in cells cultured in medium containing copper salts	0.23737	0
YDR516C	Early Meiotic Induction	-1.49625	0
YDR517W	mammalian GRASP protein homolog	-0.322333	0
YDR518W	protein disulfide isomerase homolog	-0.190125	0
YDR519W	FKBP13 (FK506 binding protein)|peptidyl-prolyl cis-trans isomerase (PPIase)	-0.115924	0
YDR520C	Hypothetical ORF	-0.018362	0
YDR521W	Hypothetical ORF	0.474704	0
YDR522C	Middle/late gene of meiosis	-0.390183	0
YDR523C	dispensable for mitosis, involved in middle/late stage of meiosis, required for spore wall formation	1.04548	0
YDR524C	ARF GAP with effector function(s)	-0.239115	0
YDR525W	APIcal 2	0.996956	0
YDR525W-A	Protein of unknown function, has similarity to Pmp3p, which is involved in cation transport; green fluorescent protein (GFP)-fusion protein localizes to the cytoplasm in a punctate pattern	-0.3088	0
YDR526C	Hypothetical ORF	0.867801	0
YDR527W	Protein required for cell viability	0.294101	0
YDR528W	LRE1 homolog	0.127769	0
YDR529C	ubiquinol cytochrome C oxidoreductase subunit 7 (14 kDa)	-0.685379	0
YDR530C	5',5'''-P-1,P-4-tetraphosphate phosphorylase II	-0.397591	0
YDR531W	Pantothenate kinase (ATP:D-pantothenate 4'-phosphotransferase, EC 2.7.1.33) catalyzes the first committed step in the universal biosynthetic pathway leading to CoA.	0.120479	0
YDR532C	Hypothetical ORF	0.320211	0
YDR533C	Protein crystal structure indicates structural and functional homology to E. coli Hsp31, a chaperone and putative cysteine protease; expression upregulated on heat-shock and oxidative stress; one four homologous genes in S. cerevisiae	-0.635534	0
YDR534C	Cell wall protein involved in iron uptake	-0.482873	0
YDR535C	Hypothetical ORF	-0.744086	0
YDR536W	sugar transporter-like protein	0.586847	0
YDR537C	Hypothetical ORF	1.72741	0
YDR538W	phenylacrylic acid decarboxylase	-0.142324	0
YDR539W	Hypothetical ORF	-0.100226	0
YDR540C	Hypothetical ORF	0.437604	0
YDR541C	Hypothetical ORF	-0.198826	0
YDR542W	Hypothetical ORF	0.485711	0
YDR543C	Hypothetical ORF	0.685793	0
YDR544C	Hypothetical ORF	0.522026	0
YDR545W	Y'-helicase protein 1	-0.192989	0
YEL001C	Hypothetical ORF	-0.031231	0
YEL002C	oligosaccharyl transferase glycoprotein complex, beta subunit	-0.268668	0
YEL003W	bovine prefoldin subunit 2 homolog (putative)	0.311879	0
YEL004W	Shows sequence similarity to GOG5, a gene involved in vanadate resistance	-0.030501	0
YEL005C	Protein with a potential role in vacuolar function, as suggested by its ability to bind Vac8p; green fluorescent protein (GFP)-fusion protein localizes to the cytoplasm in a punctate pattern	0.026966	0
YEL006W	Hypothetical ORF	-0.126076	0
YEL007W	Hypothetical ORF	-0.164166	0
YEL008W	Hypothetical ORF	0.173785	0
YEL009C	transcriptional activator of amino acid biosynthetic genes	-0.083371	0
YEL010W	Hypothetical ORF	-0.0839734	0
YEL011W	1,4-glucan-6-(1,4-glucano)-transferase	-2.33657	0
YEL012W	ubiquitin-conjugating enzyme|ubiquitin-protein ligase	-0.497195	0
YEL013W	armadillo repeat-containing protein	-0.321254	0
YEL014C	Hypothetical ORF	0.0995248	0
YEL015W	Enhancer of DeCapping 3	-0.049968	0
YEL016C	Hypothetical ORF	-0.216099	0
YEL017C-A	proteolipid associated with plasma membrane H(+)-ATPase (Pma1p)	0.102266	0
YEL017W	Protein of unknown function with a possible role in glutathione metabolism, as suggested by computational analysis of large-scale protein-protein interaction data; GFP-fusion protein localizes to the nuclear periphery	0.027634	0
YEL018W	Stable stochiometric subunit of the NuA4 complex	0.264222	0
YEL019C	Protein involved in DNA repair	0.371545	0
YEL020C	Hypothetical ORF	-0.183432	0
YEL020W-A	Translocase in inner membrane of mitochondria involved in mitochondrial protein import	0.123264	0
YEL021W	orotidine-5'-phosphate decarboxylase	-0.258477	0
YEL022W	ARF GTP/GDP exchange factor	-0.235596	0
YEL023C	Hypothetical ORF	0.0237751	0
YEL024W	Rieske iron-sulfur protein of the mitochondrial cytochrome bc1 complex	-1.47409	0
YEL025C	SWI/SNF and RSC interacting protein 1	-0.188048	0
YEL026W	U3 snoRNP protein|U4/U6.U5 snRNP component	0.446265	0
YEL027W	17 kDa|VO sector subunit|dicyclohexylcarbodiimide binding subunit|proteolipid|vacuolar ATP synthase proteolipid C|vacuolar ATPase V0 domain subunit c (dicyclohexylcarbodiimide binding subunit) (17 kDa)	0.090683	0
YEL028W	Hypothetical ORF	0.008244	0
YEL029C	Protein involved in bud-site selection; diploid mutants display a random budding pattern instead of the wild-type bipolar pattern	0.164967	0
YEL030W	ExtraCellular Mutant	0.392393	0
YEL031W	P-type ATPase	-0.045963	0
YEL032W	Member of complex that acts at ARS's to initiate replication	-0.271005	0
YEL033W	Hypothetical ORF	1.038	0
YEL034W	translation initiation factor eIF-5A	-0.23329	0
YEL035C	Product of gene unknown	1.33363	0
YEL036C	Mannan 8; Protein of the endoplasmic reticulum with a role in retention of glycosyltransferases in the Golgi, also involved in osmotic sensitivity and resistance to aminonitrophenyl propanediol	0.08205	0
YEL037C	ubiquitin-like protein	0.210237	0
YEL038W	Product of gene unknown	0.054742	0
YEL039C	iso-2-cytochrome c	-1.23452	0
YEL040W	(alias: Congo Red Hypersensitivity)	0.418645	0
YEL041W	Hypothetical ORF	-0.924319	0
YEL042W	guanosine diphosphatase of Golgi membrane	-0.102088	0
YEL043W	Hypothetical ORF	-0.05976	0
YEL044W	Protein that associates with the INO80 chromatin remodeling complex under low-salt conditions	0.312682	0
YEL045C	Hypothetical ORF	1.09658	0
YEL046C	threonine aldolase	0.08232	0
YEL047C	Fumurate ReDuctase Soluble	-0.285218	0
YEL048C	Hypothetical ORF	0.384089	0
YEL049W	member of the seripauperin protein/gene family (see Gene_class PAU)	0.419646	0
YEL050C	mitochondrial ribosomal protein L2 of the large subunit	-0.660113	0
YEL051W	V1 catalytic sector D subunit|vacuolar H-ATPase	0.030466	0
YEL052W	ATPase family	-0.436912	0
YEL053C	Glucose-repressible protein	0.331136	0
YEL054C	ribosomal protein L12A (L15A) (YL23)	-0.035662	0
YEL055C	DNA polymerase phi	0.280147	0
YEL056W	histone acetyltransferase subunit	-0.302321	0
YEL057C	Hypothetical ORF	0.563633	0
YEL058W	phosphoacetylglucosamine mutase	0.013233	0
YEL059C-A	high copy suppressor of imp1 mutation, may be required for the function of the Imp1 peptidase and/or the protein sorting machinery	0.643311	0
YEL059W	Hypothetical ORF	1.98255	0
YEL060C	vacuolar protease B	-0.706831	0
YEL061C	Kinesin motor protein involved in mitotic spindle assembly and chromosome segregation	-0.124883	0
YEL062W	Putative post-transcriptional regulator of nitrogen permeases	-0.336147	0
YEL063C	arginine permease	0.013836	0
YEL064C	transporter	-0.436695	0
YEL065W	ferrioxamine B permease	1.22457	0
YEL066W	Histone and other Protein Acetyltransferase; Has sequence homology to known HATs and NATs	-0.300562	0
YEL067C	Hypothetical ORF	-0.101742	0
YEL068C	Hypothetical ORF	0.041328	0
YEL069C	high affinity hexose transporter	0.398752	0
YEL070W	Hypothetical ORF	0.812749	0
YEL071W	D-lactate dehydrogenase	0.242278	0
YEL072W	Required for Meiotic nuclear Division	-0.361097	0
YEL073C	Hypothetical ORF	-0.8499	0
YEL074W	Hypothetical ORF	0.561477	0
YEL075C	Hypothetical ORF	-0.72053	0
YEL075W-A	Hypothetical ORF	0.174262	0
YEL076C	Hypothetical ORF	-0.498604	0
YEL076C-A	Hypothetical ORF	-0.319667	0
YEL077C	Hypothetical ORF	-0.298317	0
YER001W	alpha-1,3-mannosyltransferase	-0.817136	0
YER002W	ribosome biogenesis	0.87632	0
YER003C	mannose-6-phosphate isomerase	-0.343725	0
YER004W	The authentic, non-tagged protein was localized to the mitochondria	-0.142188	0
YER005W	apyrase (NDPase/NTPase)	-0.061274	0
YER006W	Nuclear GTPase involved in Ribosome biogenesis	0.589483	0
YER007C-A	Hypothetical ORF	0.227713	0
YER007W	tubulin folding cofactor E	0.2699	0
YER008C	Profilin synthetic lethal protein, has region of coiled-coil structure; subunit of the Exocyst complex--the Exocyst complex contains the gene products encoded by SEC3, SEC5, SEC6, SEC8, SEC10, SEC15 and EXO70 and is required for exocytosis	0.009569	0
YER009W	nuclear transport factor|similar to mammalian cytosolic nuclear import factor NTF2	0.256728	0
YER010C	Hypothetical ORF	-0.284943	0
YER011W	Cold-shock induced protein of the Srp1p/Tip1p family of serine-alanine-rich proteins. Encodes a stress-response cell wall mannoprotein and this gene is downregulated at acidic pH.	0.020299	0
YER012W	22.6 kDa proteasome subunit	-0.079999	0
YER013W	helicase-like protein	-0.091918	0
YER014C-A	Protein involved in bud-site selection; diploid mutants display a random budding pattern instead of the wild-type bipolar pattern	0.28614	0
YER014W	protoporphyrinogen oxidase	-0.360325	0
YER015W	acyl-CoA synthetase (fatty acid activator 2)	-0.993742	0
YER016W	Bim1p and Kar9p together make up the cortical microtubule-capture site. delays the exit from mitosis when the spindle is oriented abnormally.	-0.151404	0
YER017C	ATP dependent metalloprotease	-0.568472	0
YER018C	spindle pole component	-0.484261	0
YER019C-A	Sbh1p homolog	0.044398	0
YER019W	ISC1 encodes phospholipase C type enzyme which hydrolyzes inositolphosphosphingolipids (IPC, MIPC, M(IP)2C) as well as sphingomyelin.	0.045144	0
YER020W	nucleotide binding regulatory protein	-0.490598	0
YER021W	26S proteasome regulatory module component|similar to human p58 subunit	-0.0896105	0
YER022W	RNA polymerase II holoenzyme/mediator subunit	0.119335	0
YER023W	delta 1-pyrroline-5-carboxylate reductase	-0.353884	0
YER024W	carnitine acetyltransferase	0.146492	0
YER025W	translational initiation factor eIF-2 gamma subunit	0.0172865	0
YER026C	phosphatidylserine synthase	-0.279157	0
YER027C	Glucose repression protein	-0.106532	0
YER028C	DNA binding transcription co-repressor	0.434279	0
YER029C	associated with U1, U2, U4, and U5 snRNPs as part of the Sm-core that is common to all spliceosomal snRNPs	0.250771	0
YER030W	Hypothetical ORF	0.376392	0
YER031C	GTPase|YPT32 homolog|ras homolog	-0.203871	0
YER032W	participant in 3' mRNA processing (putative)	0.0030935	0
YER033C	Zinc regulated gene	-0.207557	0
YER034W	Hypothetical ORF	0.113668	0
YER035W	Enhancer of mRNA Decapping	-0.699233	0
YER036C	Hypothetical ORF	0.201836	0
YER037W	Protein of unknown function, expression is induced by low phosphate levels and by inactivation of Pho85p	-1.29258	0
YER038C	Killer toxin REsistant	-0.032926	0
YER039C	nucleotide sugar transporter (putative)	-1.24435	0
YER039C-A	Hypothetical ORF	-1.65476	0
YER040W	transcriptional activator of nitrogen-regulated genes	-0.0635445	0
YER041W	Protein of unknown function, has similarity to endonuclease Rth1p; potentially phosphorylated by Cdc28p	0.046932	0
YER042W	peptide methionine sulfoxide reductase	-0.071133	0
YER043C	S-adenosyl-L-homocysteine hydrolase (putative)	-0.002235	0
YER044C	Endoplasmic reticulum membrane protein, may facilitate protein-protein interactions between the Erg26p dehydrogenase and the Erg27p 3-ketoreductase and/or tether these enzymes to the ER	-0.0220715	0
YER044C-A	88 bp intron at 5' end spliced independently of MER1|meiosis-specific protein	-0.0836173	0
YER045C	Basic leucine zipper (bZIP) transcription factor of the ATF/CREB family, may regulate transcription of genes involved in utilization of non-optimal carbon sources	0.335914	0
YER046W	Meiosis-specific protein of unknown function, required for spore wall formation during sporulation; dispensible for both nuclear divisions during meiosis	-0.029791	0
YER047C	AAA ATPase	-0.130743	0
YER048C	Homologous to E. coli DnaJ; contains leucine zipper-like motif	-0.084357	0
YER048W-A	Similar to D. melanogaster protein; weaker homology to C. elegans protein with similarity to human cdk7/cyclin H assembly factor	-0.283221	0
YER049W	Hypothetical ORF	0.40976	0
YER050C	mitochondrial ribosome small subunit component	-0.103563	0
YER051W	Hypothetical ORF	-0.0125825	0
YER052C	aspartate kinase (L-aspartate 4-P-transferase) (EC 2.7.2.4)	0.34042	0
YER053C	sequence similarity to mitochondrial phosphate transporters	-1.30167	0
YER053C-A	Hypothetical ORF	-1.48221	0
YER054C	Glc7-interacting protein; shares homology with PIG2; contains conserved 25 residue motif, called the GVNK motif, also found in GAC1, PIG1, PIG2, and RGI, the mammalian type 1 phosphatase targeting subunit.	-0.639279	0
YER055C	ATP phosphoribosyltransferase	-0.187629	0
YER056C	purine-cytosine permease	-0.350189	0
YER056C-A	ribosomal protein L34A	0.111691	0
YER057C	Homologous Mmf1p factor	-0.088067	0
YER058W	Protein required for assembly of cytochrome c oxidase	-0.630211	0
YER059W	PHO85 cyclin	-0.087256	0
YER060W	purine-cytosine permease	0.341452	0
YER060W-A	purine-cytosine permease	0.133695	0
YER061C	beta-keto-acyl synthase homolog	-1.2377	0
YER062C	DL-glycerol-3-phosphatase	-1.76378	0
YER063W	Suppressor of the Transcriptional (T) defect of Hpr1 (H) by Overexpression (O)	-0.203654	0
YER064C	mutation leads to reduction of ERG9, CYC1-LacZ, and GCN4-LacZ expression	-0.536885	0
YER065C	isocitrate lyase	-0.055076	0
YER066C-A	Hypothetical ORF	1.26406	0
YER066W	Hypothetical ORF	-0.444944	0
YER067W	Hypothetical ORF	-1.01241	0
YER068W	zinc finger protein (putative)	0.201873	0
YER069W	N-acetyl-gamma-glutamyl-phosphate reductase and acetylglutamate kinase	-0.509466	0
YER070W	ribonucleotide reductase, large (R1) subunit	-0.201234	0
YER071C	Protein of unknown function; green fluorescent protein (GFP)-fusion protein localizes to the cytoplasm in a punctate pattern	-0.109593	0
YER072W	S. pombe Nrf1p homolog (97% identical in predicted amino acid sequence)	0.049101	0
YER073W	aldehyde dehydrogenase	-0.086312	0
YER074W	ribosomal protein S24A	-0.039344	0
YER074W-A	Hypothetical ORF identified by homology. See FEBS Letters [2000]487:31-36.	-0.270675	0
YER075C	tyrosine phosphatase	0.318059	0
YER076C	Hypothetical ORF	-0.383605	0
YER077C	Hypothetical ORF	-0.354618	0
YER078C	Hypothetical ORF	-0.339281	0
YER079W	Hypothetical ORF	-0.986908	0
YER080W	The authentic, non-tagged protein was localized to the mitochondria	-0.363928	0
YER081W	3-phosphoglycerate dehydrogenase	-1.01097	0
YER082C	U3 snoRNP protein	0.948386	0
YER083C	Required for Meiotic nuclear Division; functions in DNA replication and damage response	0.030449	0
YER084W	Hypothetical ORF	-0.0896391	0
YER085C	Hypothetical ORF	-0.139999	0
YER086W	threonine deaminase	0.178142	0
YER087C-B	Sbh2p homolog	0.034201	0
YER087W	Hypothetical ORF	-0.422586	0
YER088C	Protein of unknown function, involved in telomeric gene silencing and filamentation	-0.440691	0
YER089C	protein phosphatase type 2C	-0.383257	0
YER090W	anthranilate synthase component I	-0.115349	0
YER091C	vitamin B12-(cobalamin)-independent isozyme of methionine synthase (also called N5-methyltetrahydrofolate homocysteine methyltransferase or 5-methyltetrahydropteroyl triglutamate homocysteine methyltransferase)	-0.640607	0
YER091C-A	Hypothetical ORF	-1.06831	0
YER092W	Protein that associates with the INO80 chromatin remodeling complex under low-salt conditions	-0.1988	0
YER093C	Binding Protein of TOR	0.236133	0
YER093C-A	Hypothetical ORF	-0.193655	0
YER094C	20S proteasome subunit beta3_sc	0.045774	0
YER095W	Rad51p colocalizes to ~ 65 spots with Dmc1p prior to synapsis (independently of ZIP1 and DMC1), and interacts with Rad52p and Rad55p; human Rad51p homolog interacts with Brca2 protein which has been implicated in causing breast cancer|RecA homolog	-0.358982	0
YER096W	sporulation-specific protein similar to Skt5p	0.570146	0
YER097W	Hypothetical ORF	-0.148018	0
YER098W	ubiquitin carboxyl-terminal hydrolase	-0.383521	0
YER099C	ribose-phosphate pyrophosphokinase	0.409303	0
YER100W	ubiquitin-conjugating enzyme	0.060263	0
YER101C	Protein involved in targeting of plasma membrane [H+]ATPase	-0.324974	0
YER102W	ribosomal protein S8B (S14B) (rp19) (YS9)	0.030451	0
YER103W	HSP70 family	-0.921178	0
YER104W	same phenotype as RTT101, 102, 103, 104	-0.374378	0
YER105C	nuclear pore complex subunit	-0.055963	0
YER106W	Monopolin	0.651785	0
YER107C	nuclear pore complex subunit|rae1 S. pombe homolog	-0.025456	0
YER109C	transcriptional activator of FLO1 (putative)	0.121626	0
YER110C	karyopherin beta 4	0.148975	0
YER111C	transcription factor	-0.118331	0
YER112W	U6 snRNA associated protein	0.122208	0
YER113C	Hypothetical ORF	-0.002197	0
YER114C	Protein which binds Bem1p and contains a proline-rich sequence, an SH3 domain, and a pleckstrin homology domain	-0.007915	0
YER115C	sporulation-specific protein	0.184834	0
YER116C	0	-0.378181	0
YER117W	ribosomal protein L23B (L17aB) (YL32)	0.148844	0
YER118C	transmembrane osmosensor	0.096759	0
YER119C	Asp, Glu transporter	-0.639886	0
YER119C-A	Hypothetical ORF	-0.0398597	0
YER120W	Suppressor of Choline SynthesisLikely to be involved in regulating INO1 expression, suppressor of a dominant nuclear mutation that is inositol-dependent in the presence of choline	-0.030999	0
YER121W	Hypothetical ORF	-1.05814	0
YER122C	similar to Gcs1p and Sps18p|zinc finger protein	-0.27152	0
YER123W	casein kinase I homolog	0.179172	0
YER124C	Daughter cell-specific protein, may participate in pathways regulating cell wall metabolism; deletion affects cell separation after division and sensitivity to drugs targeted against the cell wall	0.23789	0
YER125W	involved in ubiquitin-mediated protein degradation	-0.509808	0
YER126C	ribosome biogenesis	0.502962	0
YER127W	Lethal with conditional pap1 allele	1.09985	0
YER128W	Hypothetical ORF	0.274449	0
YER129W	Protein kinase that activates the SNF1 complex by phosphorylating Snf1p, identified as a high copy suppressor of cdc17 (DNA polymerase alpha) mutations, not a p21 activated kinase	0.027306	0
YER130C	Hypothetical ORF	-0.019968	0
YER131W	ribosomal protein S26B	0.086273	0
YER132C	Paralog of MDS3	0.367398	0
YER133W	protein phosphatase type I	-0.14447	0
YER134C	Hypothetical ORF	-0.281276	0
YER135C	Hypothetical ORF	1.76229	0
YER136W	GDP dissociation inhibitor	-0.246425	0
YER137C	Hypothetical ORF	1.0346	0
YER138W-A	Similar to TyB and TyA	0.177296	-1
YER139C	Hypothetical ORF	-1.49664	-1
YER140W	Hypothetical ORF	-0.794332	-1
YER141W	cytochrome oxidase assembly factor	-2.35226	-1
YER142C	3-methyladenine DNA glycosylase	-0.732406	-1
YER143W	DNA damage-inducible v-SNARE binding protein, contains aJubiquitin-associated (UBA) domain, may act as a negative regulator of constitutive exocytosis,Jmay play a role in S-phase checkpoint controlJJJ	-0.8857	-1
YER144C	ubiquitin-specific protease (putative)	-0.856243	-1
YER145C	iron permease	-0.77463	-1
YER146W	snRNP protein	-1.04868	-1
YER147C	a major role for the Scc2p/Scc4p complex appears to be to facilitate the loading of cohesin complexes onto chromosomes.	-0.959898	-1
YER148W	TFIID subunit	-0.587273	-1
YER149C	coiled-coil domain	-0.717786	-1
YER150W	strongly expressed during stationary phase, and trancription is dependent on MSN2/MSN4.	-2.51664	-1
YER151C	ubiquitin-specific protease	-0.460398	-1
YER152C	Hypothetical ORF	-0.937235	-1
YER153C	translational activator of cytochrome C oxidase subunit III	0.053959	-1
YER154W	Mediates the export of proteins from the mitchondrial matrix to the intermembrane space.	-1.17088	-1
YER155C	rho GTPase activating protein (GAP)	-1.06628	-1
YER156C	Hypothetical ORF	-0.780755	-1
YER157W	Conserved Oligomeric Golgi complex 3 secretion (golgi retention) deficient	-0.610966	-1
YER158C	Protein of unknown function, has similarity to Afr1p; potentially phosphorylated by Cdc28p	-2.03242	-1
YER159C	transcriptional regulator	-0.610347	-1
YER161C	non-specific DNA binding protein	0.147009	0
YER162C	Protein that recognizes and binds damaged DNA (with Rad23p) during nucleotide excision repair; subunit of Nuclear Excision Repair Factor 2 (NEF2); homolog of human XPC protein	-0.309542	0
YER163C	Hypothetical ORF	-0.142464	0
YER164W	transcriptional regulator	-0.001264	0
YER165W	poly(A) binding protein	-0.178194	0
YER166W	Potential aminophospholipid translocase	-0.274835	0
YER167W	Rich in serine/threonine residues and functions in the protein kinase C mediated pathway	0.0074945	0
YER168C	tRNA nucleotidyltransferase (tRNA CCA-pyrophosphorylase)	0.374906	0
YER169W	binds to PHR1 URS|transcriptional repressor	0.200245	0
YER170W	adenylate kinase|mitochondrial GTP:AMP phosphotransferase	-0.755022	0
YER171W	5' to 3' DNA helicase, involved in nucleotide excision repair and transcription; subunit of RNA polymerase II transcription initiation factor TFIIH; subunit of Nucleotide Excision Repair Factor 3 (NEF3); homolog of human XPD protein	0.025895	0
YER172C	DEIH-box ATPase	0.260568	0
YER173W	cell cycle exonuclease (putative)	0.183191	0
YER174C	glutaredoxin	-0.548153	0
YER175C	Trans-aconitate Methyltransferase 1	-0.255641	0
YER176W	DNA helicase I	0.085773	0
YER177W	member of conserved eukaryotic 14-3-3 gene family	-0.118632	0
YER178W	pyruvate dehydrogenase alpha subunit (E1 alpha)	-0.333633	0
YER179W	meiosis-specific protein related to RecA and Rad51p. Dmc1p colocalizes with Rad51p to discrete subnuclear sites in nuclear spreads during mid prophase, briefly colocalizes with Zip1p, and then disappears by pachytene	-0.258495	0
YER180C	Meiosis-specific protein required for spore formation	-0.079635	0
YER181C	Hypothetical ORF	-0.0892165	0
YER182W	The authentic, non-tagged protein was localized to the mitochondria	-0.157907	0
YER183C	5,10-methenyltetrahydrofolate synthetase	-0.167546	0
YER184C	Hypothetical ORF	-0.273992	0
YER185W	Hypothetical ORF	0.502649	0
YER186C	Hypothetical ORF	-0.221033	0
YER187W	Hypothetical ORF	0.613856	0
YER187W-A		0.454679	0
YER188W	Hypothetical ORF	0.115896	0
YER189W	Hypothetical ORF	-0.529693	0
YER190W	Y'-helicase protein 1	-0.357161	0
YFL001W	Non-essential tRNA:pseudouridine synthase, introduces pseudouridines at position 38 or 39 in tRNA, important for maintenance of translation efficiency and normal cell growth, localizes to both the nucleus and cytoplasm	0.483548	0
YFL002C	ATP dependent RNA helicase	0.317234	0
YFL003C	meiosis specific protein, E.coli MutS protein, localizes to discrete sites on meiotic chromosomes	0.265006	0
YFL004W	polyphosphate synthetase (putative)	0.055503	0
YFL005W	ras homolog|small GTP binding protein	-0.320013	0
YFL006W		0.198296	0
YFL007W	involved in protecting the cell against bleomycin damage	0.010338	0
YFL008W	SMC chromosomal ATPase family member	0.147728	0
YFL009W	ubiquitin ligase subunit	-0.027199	0
YFL010C	WW domain containing protein interacting with Metacaspase (MCA1)	-0.056414	0
YFL010W-A	Involved in ammonia regulation of GAP1 activity	0.77543	0
YFL011W	high affinity hexose transporter	0.447363	0
YFL012W	Hypothetical ORF	0.77562	0
YFL012W-A	Hypothetical ORF	-0.731782	0
YFL013C	Subunit of the INO80 chromatin remodeling complex	0.000824	0
YFL014W	heat shock protein 12	-3.00252	0
YFL015C	Hypothetical ORF	0.326436	0
YFL016C	DnaJ homolog|involved in mitochondrial biogenesis and protein folding	-0.322927	0
YFL017C	glucosamine-phosphate N-acetyltransferase	-0.102352	0
YFL017W-A	snRNP G protein (human Sm-G homolog)	0.062195	0
YFL018C	dihydrolipoamide dehydrogenase precursor (mature protein is the E3 component of alpha-ketoacid dehydrogenase complexes)	-0.475532	0
YFL019C	Hypothetical ORF	1.81441	0
YFL020C	member of the seripauperin protein/gene family (see Gene_class PAU)	0.319803	0
YFL021W	transcriptional activator with GATA-1-type Zn finger DNA-binding motif	-0.107138	0
YFL022C	phenylalanine-tRNA ligase subunit	0.023209	0
YFL023W	Protein involved in bud-site selection; diploid mutants display a random budding pattern instead of the wild-type bipolar pattern	0.476201	0
YFL024C	NuA4 histone acetyltransferase complex component	0.274464	0
YFL025C	Negatively regulates COPII vesicle formation	-0.239109	0
YFL026W	alpha-factor pheromone receptor|seven-transmembrane domain protein	0.669492	0
YFL027C	GTPase-activating protein	0.213878	0
YFL028C	ABC ATPase	-0.108799	0
YFL029C	cyclin-dependent kinase-activating kinase	-0.078505	0
YFL030W	0	-1.05428	0
YFL031W	bZIP (basic-leucine zipper) protein	-0.313315	0
YFL032W	Hypothetical ORF	1.10165	0
YFL033C	trehalose-associated protein kinase related to S. pombe cek1+	-0.367441	0
YFL034C-A	ribosomal protein L22B (L1c) (rp4) (YL31)	-0.387444	0
YFL034C-B	Mob1p-like protein	-0.0097135	0
YFL034W	Hypothetical ORF	-0.155401	0
YFL036W	mitochondrial RNA polymerase	-0.36676	0
YFL037W	beta-tubulin	-0.178284	0
YFL038C	GTP-binding protein|ras homolog|similar to mammalian Rab1A protein	-0.327326	0
YFL039C	actin	-0.270741	0
YFL040W	Hypothetical ORF	0.390799	0
YFL041W	multicopper oxidase|type 1 integral membrane protein	-0.521161	0
YFL042C	Due to a sequence change (deletion of G at 46151), YFL043C is now part of YFL042C.	-0.273998	0
YFL044C	Hypothetical ORF	-0.236276	0
YFL045C	phosphomannomutase	-0.162886	0
YFL046W	The authentic, non-tagged protein was localized to the mitochondria	0.194146	0
YFL047W	specific GTPase activating protein (RhoGAP)	0.05131	0
YFL048C	47 kDa type I transmembrane protein localized to the Golgi	-0.192488	0
YFL049W	Hypothetical ORF	0.011397	0
YFL050C	ion transporter (putative)	0.416863	0
YFL051C	Hypothetical ORF	1.07111	0
YFL052W	Hypothetical ORF	-1.23655	0
YFL053W	dihydroxyacetone kinase	-0.400308	0
YFL054C	Hypothetical ORF	-0.599522	0
YFL055W	The acronym may be misleading. AGP3 has not been shown to be a general amino acid permease with broad substrate specificity	-0.190066	0
YFL056C	aryl-alcohol dehydrogenase (putative)	-0.447563	0
YFL057C	Putative aryl-alcohol dehydrogenase with similarity to P. chrysosporium aryl-alcohol dehydrogenase; mutational analysis has not yet revealed a physiological role	-0.378538	0
YFL058W	thiamine regulated pyrimidine precursor biosynthesis enzyme	0.068645	0
YFL059W	Snooze: stationary phase-induced gene family	-0.210642	0
YFL060C	Protein of unknown function, nearly identical to Sno2p; expression is induced before the diauxic shift and also in the absence of thiamin	-0.280317	0
YFL061W	Hypothetical ORF	-0.161654	0
YFL062W	Protein of unknown function, member of a family of conserved, often subtelomerically-encoded proteins	-0.381115	0
YFL063W	Hypothetical ORF	0.557944	0
YFL064C	Hypothetical ORF	-0.465564	0
YFL065C	Hypothetical ORF	-0.258985	0
YFL066C	Hypothetical ORF	0.0546798	0
YFL067W	Hypothetical ORF	0.226208	0
YFL068W	Hypothetical ORF	0.321051	0
YFR001W	Localization of mRNA	1.08539	0
YFR002W	96 kDa nucleoporin-interacting component|nuclear pore complex subunit	0.201806	0
YFR003C	PP1 phosphatase inhibitor	-0.234063	0
YFR004W	Suppressor of mutant (ts on glycerol) tRNA gene deficient in the processing of its 3'-end; homologous to S. pombe PAD1 gene - global positive regulator of nuclear transcription and is involved in maintenance of chromatin structure	0.216568	0
YFR005C	Product of gene unknown	0.216856	0
YFR006W	Hypothetical ORF	-0.407993	0
YFR007W	Hypothetical ORF	-0.474506	0
YFR008W	Protein involved in G1 cell cycle arrest in response to pheromone, in a pathway different from the Far1p-dependent pathway; interacts with Far3p, Far8p, Far9p, Far10p, and Far11p	-0.476743	0
YFR009W	ATP-binding cassette (ABC) family	0.067286	0
YFR010W	deubiquitinating enzyme (putative)	-0.121	0
YFR011C	Hypothetical ORF	-0.354476	0
YFR012W	Hypothetical ORF	0.834178	0
YFR012W-A	Hypothetical ORF identified by homology. See FEBS Letters [2000] 487:31-36.	1.0767	0
YFR013W	Iswi One Complex	-0.0126785	0
YFR014C	calmodulin-dependent protein kinase	-0.546503	0
YFR015C	glycogen synthase (UDP-glucose-starch glucosyltransferase)	-2.079	0
YFR016C	Hypothetical ORF	-0.127494	0
YFR017C	Hypothetical ORF	-1.75876	0
YFR018C	Hypothetical ORF	-0.069667	0
YFR019W	1-phosphatidylinositol-3-phosphate 5-kinase	-0.5966	0
YFR020W	Hypothetical ORF	0.0694665	0
YFR021W	Required for cytoplasm to vacuole targeting of proaminopeptidase I and starvation induced autophagy (AUT10). Needed for pre-Meiotic Replication (NMR1).	-0.067382	0
YFR022W	Hypothetical ORF	-0.289611	0
YFR023W	poly(A) binding protein|similar to YHR015W	1.40546	0
YFR024C		-0.211871	0
YFR024C-A	LAs17 Binding protein	-0.272698	0
YFR025C	histidinolphosphatase	0.050953	0
YFR026C	Hypothetical ORF	-0.401914	0
YFR027W	Establishment of COhesion	-0.185415	0
YFR028C	protein phosphatase	-0.129573	0
YFR029W	Regulator of expression of the PTR2, GAP1, and BAP2 genes; involved in the the control of peptide transport	-0.229214	0
YFR030W	sulfite reductase alpha subunit	-0.192994	0
YFR031C	SMC chromosomal ATPase family member|similar to ScII (chicken), XCAPE (xenopus), and cut14 (S. pombe)	0.120975	0
YFR031C-A	ribosomal protein L2A (L5A) (rp8) (YL6)	-0.015559	0
YFR032C	Hypothetical ORF	0.709473	0
YFR032C-A	ribosomal protein L29 (YL43)	0.26723	0
YFR033C	ubiquinol cytochrome C oxidoreductase subunit 6 (17 kDa)	-0.574036	0
YFR034C	myc-family transcription factor	-0.164997	0
YFR035C	Hypothetical ORF	0.184444	0
YFR036W	Subunit of the Anaphase-Promoting Complex/Cyclosome (APC/C), which is a ubiquitin-protein ligase required for degradation of anaphase inhibitors, including mitotic cyclins, during the metaphase/anaphase transition	0.626457	0
YFR037C	8th largest subunit of RSC. Rsc8p mediates multiple RSC complex interactions, undergoes dimerization via the C-term coiled-coil segment, associates with SWI2/SNF2 ATPase Sth1p, forms a complex with RSC6p.	-0.072567	0
YFR038W	Hypothetical ORF	0.183753	0
YFR039C	Hypothetical ORF	0.03731	0
YFR040W	155 kDa SIT4 protein phosphatase-associated protein	0.071588	0
YFR041C	Endoplasmic reticulum protein that may function as a cochaperone, as suggested by the presence of a DnaJ-like domain	-0.173625	0
YFR042W	Protein required for cell viability	-0.028215	0
YFR043C	Hypothetical ORF	0.315351	0
YFR044C	Hypothetical ORF	-0.130574	0
YFR045W	Hypothetical ORF	-0.574304	0
YFR046C	kinetochore protein	0.075421	0
YFR047C	Quinolinate phosphoribosyl transferase	-0.390098	0
YFR048W	Required for Meiotic nuclear Division	-0.089023	0
YFR049W	mitochondrial ribosomal protein	-0.406818	0
YFR050C	necessary for peptidyl glutamyl peptide hydrolyzing activity|proteasome subunit	-0.017802	0
YFR051C	coatomer (COPI) complex delta subunit	-0.207876	0
YFR052W	32-34 kDa protein	0.169804	0
YFR053C	hexokinase I (PI) (also called hexokinase A)	-3.13394	0
YFR054C	Hypothetical ORF	0.887922	0
YFR055W	Hypothetical ORF	-0.090226	0
YFR056C	Hypothetical ORF	0.908031	0
YFR057W	Hypothetical ORF	-0.360796	0
YGL001C	C-3 sterol dehydrogenase	-0.069037	0
YGL002W	p24 protein involved in membrane trafficking	-0.205278	0
YGL003C	required for Clb2 and Ase1 degradation	-0.063766	0
YGL004C	Hypothetical ORF	-0.132843	0
YGL005C	Conserved Oligomeric Golgi complex 7 Complexed with Cog8p	-0.105675	0
YGL006W	Ca2+ ATPase (putative)	-0.58983	0
YGL007W	Hypothetical ORF	0.192962	0
YGL008C	plasma membrane H+-ATPase	-0.242708	0
YGL009C	isopropylmalate isomerase	-0.328738	0
YGL010W	Hypothetical ORF	-0.412326	0
YGL011C	proteasome subunit YC7alpha/Y8 (protease yscE subunit 7)	0.105428	0
YGL012W	sterol C-24 reductase	-0.446064	0
YGL013C	zinc finger transcription factor of the Zn(2)-Cys(6) binuclear cluster domain type	0.134129	0
YGL014W	member of the PUF protein family	-0.060295	0
YGL015C	Hypothetical ORF	0.288888	0
YGL016W	karyopherin beta family member	-0.130085	0
YGL017W	arginyl-tRNA-protein transferase	0.409052	0
YGL018C	E. coli Hsc20 co-chaperone protein homolog|J-protein co-chaperone family 20 kDa	-0.131344	0
YGL019W	protein kinase CK2 beta subunit	-0.025701	0
YGL020C	Spore Wall Formation. Mitochondrial Distribution and Morphology	-0.131595	0
YGL021W	haspin	-0.297848	0
YGL022W	integral ER membrane protein|oligosaccharyltransferase complex subunit (putative)	-0.106844	0
YGL023C	Phosphatidylinositol 3-phosphate binding	-0.111295	0
YGL024W	Hypothetical ORF	1.04056	0
YGL025C	Probable transcription factor, polyglutamine domain protein	-0.31047	0
YGL026C	tryptophan synthetase	0.10963	0
YGL027C	glucosidase I	-0.175438	0
YGL028C	glucanase	0.467686	0
YGL029W	coiled-coil protein	0.96651	0
YGL030W	ribosomal protein L30 (L32) (rp73) (YL38) large subunit	0.053023	0
YGL031C	ribosomal protein L24A (rp29) (YL21) (L30A)	0.232539	0
YGL032C	a-agglutinin adhesion subunit	0.0766182	0
YGL033W	meiosis-specific gene required for the pairing of similar chromosomes	0.542268	0
YGL034C	Hypothetical ORF	-0.094403	0
YGL035C	C2H2 zinc finger protein that resembles the mammalian Egr and Wilms tumour proteins	0.210449	0
YGL036W	Mtf1 Two Hybrid Clone 2	-0.255081	0
YGL037C	nicotinamidase|pyrazinamidase	-1.17869	0
YGL038C	alpha-1,6-mannosyltransferase	-1.20784	0
YGL039W	Oxidoreductase, catalyzes NADPH-dependent reduction of the bicyclic diketone bicyclo[2.2.2]octane-2,6-dione (BCO2,6D) to the chiral ketoalcohol (1R,4S,6S)-6-hydroxybicyclo[2.2.2]octane-2-one (BCO2one6ol)	0.696011	0
YGL040C	delta-aminolevulinate dehydratase (porphobilinogen synthase)	-0.235317	0
[truncated: 4,257 more rows]

## Sheet: Evolved line 4
GENE SYMBOL	description	Log Fold change	CNV (-1 chromosome deletion, +1 chromosome duplication, 0 - no change)
Q0010	Hypothetical ORF	1.908	0
Q0017	Hypothetical ORF	0.693826	0
Q0045	cytochrome c oxidase subunit I	1.23623	0
Q0050	intron-specific reverse transcriptase activity|maturase aI1	0.928447	0
Q0055	endonuclease (putative)|intron-specific reverse transcriptase activity|maturase aI2	0.787618	0
Q0060	I-SceIII endonuclease activity|encoded by the 3' part of the aI3 intron	1.0891	0
Q0065	I-SceII endonuclease activity|encoded by the aI4 intron	0.894194	0
Q0070	DNA endonuclease involved in intron homing	0.528746	0
Q0075	Protein of unknown function, encoded within an intron of the mitochondrial COX1 gene; translational initiation codon is predicted to be ATA rather than ATG	1.13505	0
Q0080	ATP synthase subunit 8|mitochondrially encoded	0.071601	0
Q0085	ATP synthase subunit 6	0.183324	0
Q0105	cytochrome b	0.616033	0
Q0110	mRNA maturase bI2	0.136695	0
Q0115	mRNA maturase bI3	0.687749	0
Q0120	mitochondrial mRNA maturase bI4	-0.0952502	0
Q0130	ATPase-associated proteolipid|F0-ATP synthase subunit 9	-0.213365	0
Q0140	mitochondrial ribosomal protein|mitochondrially encoded	0.49498	0
Q0160	I-SceI DNA endonuclease encoded by mitochondrial 21S rRNA gene intron	-0.439181	0
Q0182	Hypothetical ORF	1.36647	0
Q0250	cytochrome c oxidase subunit II	-0.465141	0
Q0255	Hypothetical ORF	0.710902	0
Q0275	cytochrome c oxidase subunit III|mitochondrially encoded	0.599652	0
Q0297	Hypothetical ORF	1.63155	0
YAL001C	138 kDa|transcription factor tau (TFIIIC) subunit	-0.392011	0
YAL002W	membrane-associated hydrophilic protein which contains a C-terminal cysteine-rich region that conforms to the H2 variant of the RING finger Zn2+ binding motif	-0.094644	0
YAL003W	translation elongation factor EF-1beta	0.108415	0
YAL004W	Hypothetical ORF	-0.0668903	0
YAL005C	heat shock protein of HSP70 family	-1.49877	0
YAL007C	p24 protein involved in membrane trafficking	-0.421183	0
YAL008W	Protein of unknown function	-0.750429	0
YAL009W	Integral nuclear/ER membrane protein of unknown function, required for normal nuclear envelope morphology and sporulation	-0.450482	0
YAL010C	mitochondrial outer membrane protein	-0.081172	0
YAL011W	Hypothetical ORF	0.444135	0
YAL012W	cystathionine gamma-lyase	-0.036505	0
YAL013W	Transcriptional modulator involved in the regulation of structural genes involved in phospholipid biosynthesis, also participates in regulation of metabolically unrelated genes as well as maintenance of mating efficiency and sporulation	0.251864	0
YAL014C	syntaxin family	-1.52954	0
YAL015C	DNA glycosylase	0.088125	0
YAL016W	protein phosphatase 2A regulatory subunit A	-0.621651	0
YAL017W	contains serine/threonine protein kinase domain and shows homology with the SNF1 serine/threonine protein kinase	-0.507954	0
YAL018C	Hypothetical ORF	0.0334979	0
YAL019W	Protein whose overexpression affects chromosome stability, potential Cdc28p substrate; homolog of Snf2p	-1.60415	0
YAL020C	Protein with similarity to human RCC1 protein	-0.029981	0
YAL021C	carbon catabolite repression; transcriptional regulator for some glucose-repressed genes including ADH2	-0.149091	0
YAL022C	Nucleoside transporter with broad nucleoside selectivity; localized to intracellular membranes	-0.493628	0
YAL023C	dolichyl phosphate-D-mannose:protein O-D-mannosyltransferase	-0.219798	0
YAL024C	Gdp/GTP exchange factor required for growth at low temperatures	0.221897	0
YAL025C	nuclear protein (putative)	0.559375	0
YAL026C	P-type ATPase, potential aminophospholipid translocase	-0.261497	0
YAL027W	Hypothetical ORF	-1.64043	0
YAL028W	Exhibits physical and genetic interactions with FRT1 and genetic interactions with TCP1; contains a C-terminal transmembrane domain and shows localization to the plasma membrane, the ER, and cytoplasmic vesicular or granule-like structures	-0.547602	0
YAL029C	myosin V heavy chain	-0.287942	0
YAL030W	Snc2p homolog|synaptobrevin homolog	-0.503105	0
YAL031C	Cytoplasmic protein of unknown function, potential Cdc28p substrate	-1.97678	0
YAL032C	pre-mRNA splicing factor	-0.691987	0
YAL033W	RNase MRP subunit (putative)|RNase P integral subunit	0.067317	0
YAL034C	Protein of unknown function	-0.146714	0
YAL034C-B	Protein required for cell viability	0.187634	0
YAL034W-A	Mis TWelve like (a Schizosaccharomyces pombe kinetochore protein)	-0.102702	0
YAL035W	97 kDa protein	-0.341871	0
YAL036C	Protein of unknown function, has similarity to Xenopus GTP-binding protein DRG	0.731861	0
YAL037W	Hypothetical ORF	-1.70924	0
YAL038W	pyruvate kinase	0.380819	0
YAL039C	cytochrome c heme lyase (CCHL)	-0.004025	0
YAL040C	G1 cyclin	-0.233116	0
YAL041W	guanine nucleotide exchange factor (a.k.a. GDP-release factor) for cdc42	-0.240699	0
YAL042C-A	Hypothetical ORF	0.500471	0
YAL042W	ER-Golgi transport vesicle protein	-0.567056	0
YAL043C	cleavage factor II (CF II) component|polyadenylation factor I (PF I)	-0.0295235	0
YAL044C	glycine cleavage system H-protein subunit	-0.301015	0
YAL044W-A	Similar to pombe uvi31, putative DNA repair protein	0.0426475	0
YAL045C	Hypothetical ORF	0.048162	0
YAL046C	Hypothetical ORF	0.095675	0
YAL047C	Spc72p interacts with Stu2p in the two-hybrid assay; Spc72p localizes to the spindle pole bodies. Molecular weight is 72 kD	0.226802	0
YAL048C	0	-0.059696	0
YAL049C	Hypothetical ORF	-0.599177	0
YAL051W	transcription factor	-0.029303	0
YAL053W	Protein of unknown function; green fluorescent protein (GFP)-fusion protein localizes to the cytoplasm in a punctate pattern	0.06438	0
YAL054C	acetyl CoA synthetase	-0.226259	0
YAL055W	Product of gene unknown	-0.141825	0
YAL056C-A	Hypothetical ORF	0.135821	0
YAL056W	Proposed beta subunit of the heterotrimeric G protein that interacts with the receptor Grp1p, has signaling role in response to nutrients; involved in regulation of pseudohyphal growth through cAMP levels; homolog of Gpb1p	-0.744099	0
YAL058W	calnexin and calreticulin homolog	0.036598	0
YAL059W	putative transmembrane domain protein involved in cell wall biogenesis	1.35794	0
YAL060W	(2R,3R)-2,3-butanediol dehydrogenase	-0.352187	0
YAL061W	putative polyol dehydrogenase	-1.2306	0
YAL062W	NADP-linked glutamate dehydrogenase	-1.19913	0
YAL063C	similar to FLO1	-0.531051	0
YAL064C-A	Hypothetical ORF	-0.244886	0
YAL064W	Hypothetical ORF	2.35491	0
YAL064W-B	Hypothetical ORF	-0.226079	0
YAL065C	Hypothetical ORF	0.445912	0
YAL066W	Hypothetical ORF	2.52768	0
YAL067C	permease (putative)	-0.0092779	0
YAL068C	Hypothetical ORF	0.432967	0
YAL069W	Hypothetical ORF	-0.813498	0
YAR002C-A	p24 protein involved in membrane trafficking	-0.084419	0
YAR002W	nuclear pore complex subunit	-1.99238	0
YAR003W	compass (complex proteins associated with Set1p) component	-0.380309	0
YAR007C	heterotrimeric RPA (RF-A) single-stranded DNA binding protein 69 kDa subunit|RF-A	-0.63322	0
YAR008W	tetrameric tRNA splicing endonuclease 34 kDa subunit	-1.66955	0
YAR014C	Protein involved in bud-site selection; diploid mutants display a random budding pattern instead of the wild-type bipolar pattern	0.087069	0
YAR015W	phosphoribosyl amino imidazolesuccinocarbozamide synthetase	-1.34154	0
YAR018C	protein kinase	0.042467	0
YAR019C	protein kinase domain	-0.12773	0
YAR020C	similar to Pau3, member of Pau1 family	-0.14421	0
YAR023C	Putative integral membrane protein, member of DUP240 gene family	-0.51722	0
YAR027W	Putative integral membrane protein of unknown function; interacts with Ulp1p at the nuclear periphery; member of DUP240 gene family	-0.304163	0
YAR028W	Putative integral membrane protein, member of DUP240 gene family	0.200931	0
YAR029W	Member of DUP240 gene family but contains no transmembrane domains; green fluorescent protein (GFP)-fusion protein localizes to the cytoplasm in a punctate pattern	0.619538	0
YAR030C	Hypothetical ORF	0.119268	0
YAR031W	Pheromone-regulated protein with 3 predicted transmembrane segments and an FF sequence, a motif involved in COPII binding; forms a complex with Prp9p in the ER	1.22182	0
YAR033W	Putative integral membrane protein, involved in vesicle formation; forms complex with Mst27p; member of DUP240 gene family; binds COPI and COPII vesicles	-0.448688	0
YAR035W	carnitine acetyltransferase	-0.30759	0
YAR042W	Similar to mammalian oxysterol-binding protein	-0.611728	0
YAR044W		-0.131574	0
YAR047C	Hypothetical ORF	0.733823	0
YAR050W	FLO5- and FLO8-determined flocculation are considerably less sensitive to mannose than FLO1-determined flocculation.	0.707356	0
YAR053W	Hypothetical ORF	-1.00095	0
YAR060C	Hypothetical ORF	-0.514882	0
YAR061W	Hypothetical ORF	1.23054	0
YAR062W	Hypothetical ORF	0.619942	0
YAR064W	Hypothetical ORF	-1.48766	0
YAR066W	Hypothetical ORF	2.82135	0
YAR068W	putative membrane protein	1.40678	0
YAR069C	Hypothetical ORF	-1.58868	0
YAR070C	Hypothetical ORF	-0.662742	0
YAR071W	acid phosphatase	0.319999	0
YAR073W	IMP dehydrogenase homolog	0.591634	0
YAR075W	Hypothetical ORF	-0.83479	0
YBL001C	ExtraCellular Mutant	-0.556845	0
YBL002W	histone H2B (HTB1 and HTB2 code for nearly identical proteins)	-0.353933	0
YBL003C	histone H2A (HTA1 and HTA2 code for nearly identical proteins)	-0.279993	0
YBL004W	U3 snoRNP protein	1.04366	0
YBL005W	Zinc-finger transcription factor related to Pdr1p	0.278476	0
YBL006C	The deletion strain shows a reduced affinity by the alcian blue dye, which suggests a reduction in the net negative charge of the cell surface	0.101187	0
YBL007C	cytoskeletal protein binding protein	-0.758485	0
YBL008W	contains nuclear targeting signal|repressor protein (putative)|similar to Tup1p and mammalian retinal transducin	0.134843	0
YBL009W	haspin	-0.129742	0
YBL010C	Hypothetical ORF	-0.058609	0
YBL011W	High copy suppresor of choline-transport mutants	-0.288524	0
YBL012C	Hypothetical ORF	0.556242	0
YBL013W	methionyl-tRNA transformylase	-1.59994	0
YBL014C	yeast Pol I core factor (CF) also composed of Rrn11p, Rrn7p and TATA-binding protein	0.307839	0
YBL015W	acetyl CoA hydrolase	-0.869235	0
YBL016W	CDC28/cdc2 related protein kinase	-0.801985	0
YBL017C	Type I integral membrane protein 166aa cytoplasmic tail, 1300 aa lumenal domain	0.02163	0
YBL018C	RNase P integral subunit|subunit of RNase MRP (putative)	0.450057	0
YBL019W	AP endonuclease	0.023299	0
YBL020W	67 kDa integral membrane protein	0.069297	0
YBL021C	transcriptional activator protein of CYC1 (component of HAP2/HAP3 heteromer)	0.002687	0
YBL022C	ATP-dependent protease	-0.458632	0
YBL023C	Member of complex that acts at ARS's to initiate replication	-0.208636	0
YBL024W	tRNA:m5C-methyltransferase	-1.61203	0
YBL025W	upstream activation factor subunit	-0.607355	0
YBL026W	snRNA-associated protein, Sm class	-1.83097	0
YBL027W	ribosomal protein L19B (YL14) (L23B) (rpl5L)	0.04645	0
YBL028C	Hypothetical ORF	0.42233	0
YBL029C-A	Protein of unknown function; green fluorescent protein (GFP)-fusion protein localizes to the cell periphery; has potential orthologs in Saccharomyces species and in Yarrowia lipolytica	-1.04331	0
YBL029W	Hypothetical ORF	-0.010503	0
YBL030C	ADP/ATP translocator	-0.762226	0
YBL031W	Product of gene unknown	-0.241641	0
YBL032W	RNA binding protein with similarity to hnRNP-K that localizes to the cytoplasm and to subtelomeric DNA; required for the proper localization of ASH1 mRNA; involved in the regulation of telomere position effect and telomere length	-0.546379	0
YBL033C	GTP cyclohydrolase II	0.323088	0
YBL034C	Suppressor of cold-sensitive tub2 mutation. Stu1p binds to interpolar microtubules of the mitotic spindle and plays an essential role in their ability to provide an outward force on the spindle poles.	-0.651887	0
YBL035C	DNA polymerase alpha-primase complex B subunit	-0.189647	0
YBL036C	Single-domain racemase, possibly non-specific due to the lack of the second domain, which presumably determines specificity	0.136376	0
YBL037W	clathrin associated protein complex large subunit	-2.11248	0
YBL038W	ribosomal protein	-2.38465	0
YBL039C	CTP synthase	-0.109548	0
YBL040C	HDEL receptor	-0.245301	0
YBL041W	proteasome subunit	-0.0348755	0
YBL042C	uridine permease	-0.12838	0
YBL043W	ExtraCellular Mutant	1.88498	0
YBL044W	Hypothetical ORF	-1.79327	0
YBL045C	coenzyme QH2 cytochrome c reductase 44 kDa core protein subunit	-0.922381	0
YBL046W	Hypothetical ORF	0.031619	0
YBL047C	EH domain protein involved in endocytosis	-0.936472	0
YBL048W	Hypothetical ORF	-1.34823	0
YBL049W	Hypothetical ORF	-1.25074	0
YBL050W	peripheral membrane protein required for vesicular transport between ER and Golgisimilar to alpha-SNAP part of cis-SNARE complex required for 'priming' step in homotypic vacuole fusion	-1.98735	0
YBL051C	[PSI+] induction	-0.953958	0
YBL052C	SAS3 for Something about silencing, gene 3. Influences silencing at HMR.	0.019101	0
YBL053W	Hypothetical ORF	0.483379	0
YBL054W	Hypothetical ORF	1.21532	0
YBL055C	Hypothetical ORF	0.353019	0
YBL056W	protein phosphatase type 2C	-0.835253	0
YBL057C	peptidyl-tRNA hydrolase	-0.157748	0
YBL058W	isolated as a suppressor of the lethality caused by overexpression of the phosphoprotein phosphatase 1 catalytic subuniut encoded by GLC7	-0.512765	0
YBL059C-A	Hypothetical ORF	-0.591863	0
YBL059W	Hypothetical ORF	-0.154507	0
YBL060W	Hypothetical ORF	0.397952	0
YBL061C	protoplast regeneration and killer toxin resistance gene, may be a post-translational regulator of chitin synthase III activity, interacts with Chs3p	0.271609	0
YBL062W	Hypothetical ORF	-1.08182	0
YBL063W	kinesin related protein	-1.13549	0
YBL064C	also called mTPx I, a mitochondrial isoform of thioredoxin peroxidase (EC 1.11.1.-)	-1.55976	0
YBL065W	Hypothetical ORF	0.902772	0
YBL066C	transcription factor (putative)	0.428699	0
YBL067C	ubiquitin carboxyl-terminal hydrolase	-0.424161	0
YBL068W	ribose-phosphate pyrophosphokinase	0.658841	0
YBL069W	Protein involved in targeting of plasma membrane [H+]ATPase	0.216662	0
YBL070C	Hypothetical ORF	1.59802	0
YBL071C	Hypothetical ORF	0.473079	0
YBL071W-A	Similar to Hemiascomycetous yeast protein (FEBS Lett. 487(1): 31-36 (2000)).	0.681345	0
YBL072C	ribosomal protein S8A (S14A) (rp19) (YS9)	0.168858	0
YBL073W	Protein required for cell viability	0.265192	0
YBL074C	Component of the U5 snRNP, required for splicing of U3 precursors; originally described as a splicing factor specifically required for splicing pre-mRNA of the MATa1 cistron	-1.33964	0
YBL075C	heat shock protein of HSP70 family	-1.64709	0
YBL076C	isoleucine-tRNA synthetase	0.098123	0
YBL077W	Protein required for cell viability	0.810304	0
YBL078C	similar to LC3, a microtubule-associated protein from rat	-0.881505	0
YBL079W	nuclear pore complex subunit	0.336437	0
YBL080C	62 kDa protein	-0.393215	0
YBL081W	Hypothetical ORF	-0.664506	0
YBL082C	Dol-P-Man dependent alpha(1-3) mannosyltransferase (putative)	-0.094981	0
YBL083C	Hypothetical ORF	0.22716	0
YBL084C	anaphase promoting complex (APC) subunit	0.10978	0
YBL085W	Involved in bud growth	-1.54021	0
YBL086C	Protein of unknown function; green fluorescent protein (GFP)-fusion protein localizes to the cell periphery	-0.632103	0
YBL087C	ribosomal protein L23A (L17aA) (YL32)	0.278947	0
YBL088C	phosphatidylinositol kinase (putative)	-0.496264	0
YBL089W	transporter	-0.071944	0
YBL090W	mitochondrial ribosome small subunit component	-0.16911	0
YBL091C	methionine aminopeptidase 2	-0.083696	0
YBL091C-A	SCS2 homologue	-0.958901	0
YBL092W	ribosomal protein L32	0.250292	0
YBL093C	RNA polymerase II holoenzyme/mediator subunit	0.642305	0
YBL094C	Hypothetical ORF	1.06176	0
YBL095W	Hypothetical ORF	-0.008677	0
YBL096C	Hypothetical ORF	-1.11519	0
YBL097W	BaRreN, a gene with sequence similarity to Drosophila barren and Xenopus XCAP-H, and a functional homolog of human BRRN1	-0.176999	0
YBL098W	Kynurenine 3-mono oxygenase	-0.549923	0
YBL099W	F1F0-ATPase alpha subunit	-0.605399	0
YBL100C	Sporulation	-0.499768	0
YBL101C	ExtraCellular Mutant	-0.495769	0
YBL102W	similar to mammalian syntaxin 5	0.291911	0
YBL103C	phosphoprotein	-1.73472	0
YBL104C	Hypothetical ORF	0.0694695	0
YBL105C	Protein Kinase C	0.044207	0
YBL106C	yeast homolog of the Drosophila tumor suppressor, lethal giant larvae	0.51538	0
YBL107C	Hypothetical ORF	-0.802576	0
YBL107W-A	Similar to TyA and TyB proteins	0.494585	0
YBL108C-A	Hypothetical ORF identified by homology. See FEBS Letters [2000] 487:31-36.	0.323289	0
YBL108W	Hypothetical ORF	-0.0939975	0
YBL109W	Hypothetical ORF	0.52295	0
YBL111C	Hypothetical ORF	-0.444048	0
YBL112C	Hypothetical ORF	0.085849	0
YBL113C	Hypothetical ORF	-0.445022	0
YBR001C	neutral trehalase	-0.953207	0
YBR002C	cis-prenyltransferase	0.447252	0
YBR003W	hexaprenyl pyrophosphate synthetase	-0.69841	0
YBR004C	The authentic, non-tagged protein was localized to the mitochondria	0.301015	0
YBR005W	Hypothetical ORF	0.245513	0
YBR006W	succinate semialdehyde dehydrogenase	-0.335468	0
YBR007C	Hypothetical ORF	-1.77712	0
YBR008C	major facilitator transporter	0.046445	0
YBR009C	histone H4 (HHF1 and HHF2 code for identical proteins)	-0.760471	0
YBR010W	histone H3 (HHT1 and HHT2 code for identical proteins)	-0.159629	0
YBR011C	inorganic pyrophosphatase	0.0053115	0
YBR012C	Hypothetical ORF	0.655067	0
YBR013C	Hypothetical ORF	0.327986	0
YBR014C	Hypothetical ORF	-0.0707425	0
YBR015C	golgi alpha-1,2-mannosyltransferase (putative)	0.140049	0
YBR016W	Plasma membrane protein of unknown function; has similarity to hydrophilins, which are hydrophilic, glycine-rich proteins involved in the adaptive response to hyperosmotic conditions	-1.06575	0
YBR017C	karyopherin beta 2	0.00106	0
YBR018C	galactose-1-phosphate uridyl transferase	-0.471182	0
YBR019C	UDP-glucose 4-epimerase	-0.322606	0
YBR020W	galactokinase	-1.06953	0
YBR021W	uracil permease	0.585481	0
YBR022W	Hypothetical ORF	0.113587	0
YBR023C	chitin synthase 3	-1.16228	0
YBR024W	Originally identified as a multicopy suppressor of a respiratory defective mutant; homolog of Sco1p	-0.491873	0
YBR025C	Hypothetical ORF	0.303771	0
YBR026C	2-enoyl thioester reductase, E.C. 1.3.1.-	-0.548983	0
YBR027C	Hypothetical ORF	-1.19038	0
YBR028C	Hypothetical ORF	0.101159	0
YBR029C	phosphatidate cytidylyltransferase	-0.706148	0
YBR030W	Hypothetical ORF	-0.098005	0
YBR031W	ribosomal protein L4A (L2A) (rp2) (YL2)	0.48045	0
YBR032W	Hypothetical ORF	0.866685	0
YBR033W	Expression dependent on Slt2	-2.54384	0
YBR034C	arginine methyltransferase|mono- and asymmetrically dimethylating enzyme	0.937709	0
YBR035C	pyridoxine (pyridoxiamine) phosphate oxidase	0.538382	0
YBR036C	Endoplasmic reticulum membrane protein, required for mannosylation of inositolphosphorylceramide and for growth at high calcium concentrations	-0.368723	0
YBR037C	inner membrane protein	-0.774222	0
YBR038W	chitin synthase 2	-0.353227	0
YBR039W	ATP synthase gamma subunit	-2.89041	0
YBR040W	integral membrane protein	-2.03036	0
YBR041W	fatty acid transporter	-0.87081	0
YBR042C	Hypothetical ORF	-0.350825	0
YBR043C	Protein of unknown function, may have a role in drug resistance	0.738808	0
YBR044C	chaperone (putative)	-0.291466	0
YBR045C	Developmentally-regulated protein phosphatase 1 (Glc7) interacting protein which is required for spore formation.	0.637943	0
YBR046C	Zeta-crystallin homolog, has similarity to E. coli quinone oxidoreductase and human zeta-crystallin which has quinone oxidoreductase activity	-1.21004	0
YBR047W	The authentic, non-tagged protein was localized to the mitochondria	1.77135	0
YBR048W	ribosomal protein S11B (S18B) (rp41B) (YS12)	-0.042875	0
YBR049C	RNA polymerase I enhancer binding protein	-0.572641	0
YBR050C	Glc7p regulatory subunit	-1.14058	0
YBR051W	Hypothetical ORF	-1.89765	0
YBR052C	Protein of unknown function; green fluorescent protein (GFP)-fusion protein localizes to the cytoplasm in a punctate pattern	-1.01507	0
YBR053C	Hypothetical ORF	-1.31462	0
YBR054W	Putative plasma membrane protein of unknown function, transcriptionally regulated by Haa1p; green fluorescent protein (GFP)-fusion protein localizes to the cell periphery and bud	-1.13547	0
YBR055C	RNA splicing factor	0.247328	0
YBR056W	Hypothetical ORF	-0.984709	0
YBR057C	Muddled Meiosis	-1.82178	0
YBR058C	ubiquitin-specific protease	0.129479	0
YBR058C-A	Involved in sphingolipid biosynthesis. Stimulates the activity of serine palmitoyltransferase (LCB1, LCB2) several-fold.	-0.25807	0
YBR059C	Ark-family kinase-like protein. This protein is the third member (After Ark1p and Prk1p) of the Ark-family kinases in S. cerevisiae.	-0.394726	0
YBR060C	origin recognition complex subunit 2	-0.190108	0
YBR061C	2'-O-ribose tRNA anticodon loop methyltransferase	0.61711	0
YBR062C	Hypothetical ORF	-0.427938	0
YBR063C	Hypothetical ORF	0.37587	0
YBR064W	Hypothetical ORF	1.93392	0
YBR065C	ExtraCellular Mutant	0.207569	0
YBR066C	NRG1 homolog	-0.025098	0
YBR067C	cell wall mannoprotein	-0.574657	0
YBR068C	amino acid permease for leucine, valine, and isoleucine (putative)	0.706853	0
YBR069C	amino acid transport protein for valine, leucine, isoleucine, and tyrosine	-0.395141	0
YBR070C	Protein required for cell viability	-0.046675	0
YBR071W	Hypothetical ORF	-1.30717	0
YBR072W	heat shock protein 26	-1.31296	0
YBR073W	helicase (putative)|similar to RAD54	-0.168811	0
YBR074W	Hypothetical ORF	-0.282432	0
YBR075W		0.151902	0
YBR076W	ExtraCellular Mutant	-1.7593	0
YBR077C	Hypothetical ORF	-0.195504	0
YBR078W	ExtraCellular Mutant	-1.03647	0
YBR079C	translation initiation factor eIF3 subunit	0.40496	0
YBR080C	ATPase|NSF|protein involved in protein transport between ER and Golgi	-2.54564	0
YBR081C	histone acetyltransferase SAGA complex member|transcription factor	0.167524	0
YBR082C	ubiquitin conjugating enzyme e2	0.0621625	0
YBR083W	TEA/ATTS DNA-binding domain family, regulator of Ty1 expression|transcription factor	-0.552633	0
YBR084C-A	ribosomal protein L19A (L23A) (rpl5L) (YL14)	0.385888	0
YBR084W	C1-tetrahydrofolate synthase	-1.35054	0
YBR085C-A	Hypothetical ORF	-0.170157	0
YBR085W	ADP/ATP translocator	-0.287666	0
YBR086C	Plasma membrane protein that may be involved in osmotolerance, localizes to the mother cell in small-budded cells and to the bud in medium- and large-budded cells; mRNA is transported to the bud tip by an actomysin-driven process	-0.153977	0
YBR087W	replication factor C subunit 5|similar to human RFC 38 kDa subunit	-1.67074	0
YBR088C	Proliferating Cell Nuclear Antigen (PCNA)	-0.534026	0
YBR089C-A	11 kDa nonhistone chromosomal protein	-0.700396	0
YBR089W	Hypothetical ORF	0.208193	0
YBR090C	Hypothetical ORF	0.0481019	0
YBR091C	Involved in mitochondrial biogenesis, may share a common function with Mrs11p	-0.063218	0
YBR092C	acid phosphatase	0.406572	0
YBR093C	acid phosphatase	-0.32906	0
YBR094W	Hypothetical ORF	0.013074	0
YBR095C	Hypothetical ORF	0.138408	0
YBR096W	Hypothetical ORF	-0.407931	0
YBR097W	serine/threonine protein kinase	-0.136286	0
YBR098W	endonuclease	-0.148646	0
YBR099C	Hypothetical ORF	0.80532	0
YBR100W		-0.701556	0
YBR101C	Hsp70 nucleotide exchange factor	-0.25606	0
YBR102C	Component of the exocyst complex, which is required for exocytosis; also involved in pre-mRNA splicing; potential Cdc28p substrate	-1.45816	0
YBR103C-A	Hypothetical ORF identified by homology. See FEBS Letters [2000] 487:31-36.	-0.350809	0
YBR103W	Sir4p-Interacting Factor	-0.571568	0
YBR104W	Mitochondrial carrier protein	0.933336	0
YBR105C	peripheral vesicle membrane protein	1.04242	0
YBR106W	May be a membrane protein involved in inorganic phosphate transport and regulation of Pho81p function	0.134825	0
YBR107C	Protein with a role in kinetochore function, localizes to the outer kinetochore in a Ctf19p-dependent manner, interacts with Chl4p and Ctf19p	-0.0777055	0
YBR108W	Hypothetical ORF	-0.436583	0
YBR109C	calmodulin	0.1091	0
YBR110W	beta-1,4-mannosyltransferase	-0.620494	0
YBR111C	Protein with weak homology to D. melanogaster serendipity protein and X. laevis basis fibroblast growth factor	-0.736838	0
YBR112C	General transcriptional co-repressor, acts together with Tup1p; also acts as part of a transcriptional co-activator complex that recruits the SWI/SNF and SAGA complexes to promoters	0.024688	0
YBR113W	Hypothetical ORF	0.154244	0
YBR114W	Protein that recognizes and binds damaged DNA in an ATP-dependent manner (with Rad7p) during nucleotide excision repair; subunit of Nucleotide Excision Repair Factor 4 (NEF4); member of the SWI/SNF family	-0.118524	0
YBR115C	alpha aminoadipate reductase	0.637342	0
YBR116C	Hypothetical ORF	0.46034	0
YBR117C	transketolase, similar to TKL1	0.53349	0
YBR118W	translational elongation factor EF-1 alpha	0.188156	0
YBR119W	U1 snRNP A protein	0.033118	0
YBR120C	translational activator of COB mRNA	-0.733119	0
YBR121C	glycine-tRNA ligase	-0.168112	0
YBR122C	Mitochondrial ribosomal protein of the large subunit; overproduction suppresses mutations in the COX2 leader peptide-encoding region	-0.366488	0
YBR123C	95 kDa|transcription factor tau (TFIIIC) subunit	-0.223611	0
YBR124W	Hypothetical ORF	-0.410292	0
YBR125C	type 2C protein phosphatase	0.168533	0
YBR126C	trehalose-6-phosphate synthase/phosphatase complex 56 kDa synthase subunit	-1.31318	0
YBR127C	vacuolar ATPase V1 domain subunit B (60 kDa)	-0.859389	0
YBR128C	Required for autophagy	0.0648215	0
YBR129C	Protein of unknown function, overproduction blocks cell cycle arrest in the presence of mating pheromone	-0.933137	0
YBR130C	cytoplasmic protein involved in mother-specific HO expression	-0.795821	0
YBR131W	Calcium Caffeine Zinc sensitivity	-0.696384	0
YBR132C	plasma membrane carnitine transporter	-1.23298	0
YBR133C	Has homology to arginine methyltransferases	-0.070697	0
YBR134W	Hypothetical ORF	-0.946375	0
YBR135W	Cdc28 protein kinase subunit	0.164358	0
YBR136W	Required for mitotic growth, DNA repair and mitotic recombination, regulates phosporylation of Rad53p, required for dmc1 arrest and meiotic recombination, homolog of fission yeast Rad3 and human ATR	0.203919	0
YBR137W	Hypothetical ORF	-0.183969	0
YBR138C	Cytoplasmic protein of unknown function, potentially phosphorylated by Cdc28p	-1.93413	0
YBR139W	Hypothetical ORF	-1.43608	0
YBR140C	GTPase activating protein (GAP)	-0.037908	0
YBR141C	Hypothetical ORF	0.655638	0
YBR142W	Necessary for maintenance of dsRNA killer plasmids. Is predicted to encode an DEAD-box RNA helicase	0.353934	0
YBR143C	eRF1 (eukaryotic Release Factor 1) homolog	0.182498	0
YBR144C	Hypothetical ORF	0.689662	0
YBR145W	alcohol dehydrogenase isoenzyme V	0.626851	0
YBR146W	ribosomal protein S9 (putative)	-0.628594	0
YBR147W	Hypothetical ORF	0.105206	0
YBR148W	Spore-specific protein	-0.699955	0
YBR149W	D-arabinose dehydrogenase	-1.08628	0
YBR150C	Probable Zn-finger protein	-0.187864	0
YBR151W	actin patches distal	-0.541628	0
YBR152W	U4/U6/U5 snRNP-associated protein|contains PEST proteolysis motif	0.503654	0
YBR153W	Protein involved in the biosynthesis of riboflavin, second step in the riboflavin biosynthesis pathway	0.641266	0
YBR154C	25 kDa RNA polymerase subunit (common to polymerases I, II and III)	0.495476	0
YBR155W	cyclophilin seven suppressor	0.281621	0
YBR156C	Mitotic spindle protein involved in chromosome segregation.	-0.390859	0
YBR157C	Protein of unknown function; null mutation does not confer any obvious defects in growth, spore germination, viability, or carbohydrate utilization	-0.215008	0
YBR158W	Antagonist of MEN (Mitotic Exit Network)Chromosome STability	0.570093	0
YBR159W	microsomal beta-keto-reductase	-0.214821	0
YBR160W	cyclin-dependent protein kinase	-2.59878	0
YBR161W	Probable catalytic subunit of a mannosylinositol phosphorylceramide (MIPC) synthase, forms a complex with probable regulatory subunit Csg2p; function in sphingolipid biosynthesis is overlapping with that of Sur1p	-0.471074	0
YBR162C	Target of SBF	-0.363377	0
YBR162W-A	Protein that participates in secretory pathway	0.235473	0
YBR163W	Protein of unknown function, shows similarity to RNA-processing protein Pta1p	0.111652	0
YBR164C	ADP-ribosylation factor-like protein 1	-0.376107	0
YBR165W	General positive regulator of CDC34; Suppress some cdc34 mutations when over-expressed	-0.34051	0
YBR166C	prephenate dehydrogenase (NADP+)	0.464436	0
YBR167C	RNase MRP subunit (putative)|RNase P integral subunit	0.54143	0
YBR168W	Hypothetical ORF	-1.53107	0
YBR169C	HSP70 family|SSE1 homolog	-1.56607	0
YBR170C	Endoplasmic reticulum and nuclear membrane protein, forms a complex with Cdc48p and Ufd1p that recognizes ubiquitinated proteins in the endoplasmic reticulum and delivers them to the proteasome for degradation	-0.159911	0
YBR171W	glycoprotein complexed with Sec62p and Sec63p in the Sec63 complex, an integral endoplasmic reticulum membrane protein complex required for translocation of presecretory proteins	-0.158624	0
YBR172C	partial suppressor of myo2-66	0.330308	0
YBR173C	20S proteasome maturation factor	-0.285499	0
YBR174C	Hypothetical ORF	0.181018	0
YBR175W	compass (complex proteins associated with Set1p) component	-0.063851	0
YBR176W	ExtraCellular Mutant	-0.33608	0
YBR177C	alcohol acyl transferase	-0.864646	0
YBR178W	Hypothetical ORF	-0.258783	0
YBR179C	Drosophila melanogaster fuzzy onions gene homolog|integral protein of the mitochondrial outer membrane; can be isolated as part of a high molecular weight complex	-0.761582	0
YBR180W	dityrosine transporter MFS-MDR	0.477958	0
YBR181C	ribosomal gene product S6B (S10B) (rp9) (YS4)	0.43312	0
YBR182C	Second MEF2-like Protein 1Transcription factor of the MADS (Mcm1p, Agamous, Deficiens, SRF) box family; closely related to RLM1	-0.42943	0
YBR183W	alkaline ceramidase with reverse activity	-2.59901	0
YBR184W	Hypothetical ORF	0.0214363	0
YBR185C	involved in assembly of mitochondrial respiratory complexes	-0.739357	0
YBR186W	ATPase (putative)	-0.860783	0
YBR187W	Hypothetical ORF	0.26856	0
YBR188C	splicing factor	0.150531	0
YBR189W	ribosomal protein S9B (S13) (rp21) (YS11)	-0.114156	0
YBR190W	Protein required for cell viability	0.596806	0
YBR191W	ribosomal protein L21A	0.402938	0
YBR192W	Protein of the mitochondrial carrier (MCF) family that is required for respiration	-0.274432	0
YBR193C	RNA polymerase II holoenzyme/mediator subunit	-0.586133	0
YBR194W	Synthetic with Old Yellow Enzyme	0.6289	0
YBR195C	chromatin assembly factor-I (CAF-I) p50 subunit|negative regulator of ras-mediated cAMP induction|similar to GTP-binding protein beta subunit	-0.299712	0
YBR196C	glucose-6-phosphate isomerase	-0.106832	0
YBR197C	Hypothetical ORF	0.136704	0
YBR198C	Subunit (90 kDa) of TFIID and SAGA complexes, involved in RNA polymerase II transcription initiation and in chromatin modification	-1.72977	0
YBR199W	alpha-1,2-mannosyltransferase (putative)	-0.691121	0
YBR200W	SH3-domain protein that binds Cdc24p, Ste5p and Ste20p, and the Rsr1p/Bud2p/Bup5p GTPase	-0.058757	0
YBR201W	Endoplasmic reticulum membrane protein, required for the protein degradation process associated with the ER, involved in the retrograde transport of misfolded or unassembled proteins	0.009225	0
YBR202W	Component of the hexameric MCM complex, which is important for priming origins of DNA replication in G1 and becomes an active ATP-dependent helicase that promotes DNA melting and elongation when activated by Cdc7p-Dbf4p in S-phase	0.017952	0
YBR203W	Protein required for wild-type resistance to the antifungal drug ciclopirox olamine; not related to the COS family of subtelomerically-encoded proteins	-0.564935	0
YBR204C	Hypothetical ORF	-1.01231	0
YBR205W	alpha-1,2-mannosyltransferase (putative)	-0.182048	0
YBR206W	Hypothetical ORF	0.083108	0
YBR207W	FTS3 Homolog 1	-0.702924	0
YBR208C	urea amidolyase (contains urea carboxylase and allophanate hydrolase)	-0.645144	0
YBR209W	Hypothetical ORF	0.756708	0
YBR210W	Protein of unknown function, has similarity to Erv14p	-0.093675	0
YBR211C	microtubule stability regulator	-0.048451	0
YBR212W	glucose-repressible RNA binding protein	0.007295	0
YBR213W	Bifunctional dehydrogenase and ferrochelatase, involved in the biosynthesis of siroheme; also involved in the expression of PAPS reductase and sulfite reductaseJJJ	0.081081	0
YBR214W	Similar to S. pombe SDS23, suppresses DIS2, localized to the nucleus	-1.4994	0
YBR215W	highly charged basic protein	-1.49521	0
YBR216C	redox regulator	-0.191165	0
YBR217W	autophagy	-0.146256	0
YBR218C	pyruvate carboxylase	0.112411	0
YBR219C	Hypothetical ORF	0.180343	0
YBR220C	Hypothetical ORF	-0.195256	0
YBR221C	pyruvate dehydrogenase beta subunit (E1 beta)	-0.266122	0
YBR222C	Probable AMP-binding protein	-0.440282	0
YBR223C	Tyrosine-DNA Phosphodiesterase	-0.612134	0
YBR224W	Hypothetical ORF	-0.955841	0
YBR225W	Hypothetical ORF	-0.234813	0
YBR226C	Hypothetical ORF	0.839149	0
YBR227C	ATP-binding protein|similar to ClpX	-2.36698	0
YBR228W	0	-1.51198	0
YBR229C	glucosidase II	-0.252336	0
YBR230C	Hypothetical ORF	-0.960036	0
YBR231C	Protein of unknown function, localizes to the nucleus	-0.068203	0
YBR232C	Hypothetical ORF	0.985436	0
YBR233W	Overexpression confers resistance to the antimalarial drug mefloquine	-0.088675	0
YBR233W-A	Identified by homology. See FEBS Letters [2000] 487:31-36.	0.0951553	0
YBR234C	Arp2/3 complex subunit, 40 kilodalton	-0.073189	0
YBR235W	Hypothetical ORF	-0.153578	0
YBR236C	RNA (guanine-7-)methyltransferase (cap methyltransferase)	-0.026751	0
YBR237W	RNA helicase	-3.20479	0
YBR238C	Hypothetical ORF	0.375959	0
YBR239C	Hypothetical ORF	0.128648	0
YBR240C	Transcriptional activator of thiamine biosynthetic genes	-0.0527764	0
YBR241C	Hypothetical ORF	-0.574009	0
YBR242W	Hypothetical ORF	0.22375	0
YBR243C	UDP-N-acetyl-glucosamine-1-P transferase (GPT)	-0.552773	0
YBR244W	Phospholipid hydroperoxide glutathione peroxidase induced by glucose starvation that protects cells from phospholipid hydroperoxides and nonphospholipid peroxides during oxidative stress	-1.26389	0
YBR245C	ATPase component of a four subunit chromatin remodeling complex	0.099609	0
YBR246W	Hypothetical ORF	0.312991	0
YBR247C	57 kDa protein with an apparent MW of 70 kDa by SDS-PAGE (putative)	0.83994	0
YBR248C	imidazole glycerol phosphate synthase	-0.052044	0
YBR249C	3-deoxy-D-arabino-heptulosonate 7-phosphate (DAHP) synthase isoenzyme	-0.656565	0
YBR250W	Hypothetical ORF	-0.624864	0
YBR251W	ribosomal protein S5 (putative)	-0.739837	0
YBR252W	dUTP pyrophosphatase	0.275599	0
YBR253W	part of Srb/Mediator complex|transcription factor	-0.116309	0
YBR254C	Trapp subunit of 20 kDa	0.0847095	0
YBR255C-A	Hypothetical ORF identified by homology. See FEBS Letters [2000] 487:31-36.	-1.13983	0
YBR255W	Protein of unknown function, required for normal growth rate at 15 degrees C; green fluorescent protein (GFP)-fusion protein localizes to the cytoplasm in a punctate pattern	0.076225	0
YBR256C	Riboflavin biosynthesis	1.03523	0
YBR257W	Required for normal 5.8S rRNA processing and for tRNA processing; associated with RNase MRP and RNase P	0.60621	0
YBR258C	compass (complex proteins associated with Set1p) component	0.233152	0
YBR259W	Hypothetical ORF	0.077712	0
YBR260C	GTPase activating protein (GAP) (putative)	-0.025997	0
YBR261C	Putative S-adenosylmethionine-dependent methyltransferase of the seven beta-strand family	0.417273	0
YBR262C	The authentic, non-tagged protein was localized to the mitochondria	0.074383	0
YBR263W	Serine hydroxymethyltransferase, mitochondrial	-0.292209	0
YBR264C	similar to Rab proteins and other small GTP-binding proteins	0.01216	0
YBR265W	3-ketosphinganine reductase	-0.362073	0
YBR266C	Hypothetical ORF	0.630568	0
YBR267W	Hypothetical ORF	-0.0662115	0
YBR268W	Mitochondrial ribosomal protein of the large subunit	-0.339133	0
YBR269C	The authentic, non-tagged protein was localized to the mitochondria	-0.572457	0
YBR270C	Hypothetical ORF	0.258173	0
YBR271W	Putative S-adenosylmethionine-dependent methyltransferase of the seven beta-strand family	0.801383	0
YBR272C	MutS family (putative)	-0.251102	0
YBR273C	Hypothetical ORF	-0.521198	0
YBR274W	protein kinase	-0.69607	0
YBR275C	RAP1-interacting factor	0.023532	0
YBR276C	dual specificity protein phosphatase	0.09463	0
YBR277C	Hypothetical ORF	-1.65532	0
YBR278W	DNA polymerase II C and C' subunits	-0.049543	0
YBR279W	RNA polymerase II-associated, nuclear protein that may serve as both a positive and negative regulator of a subset of genes, perhaps operating in parallel with Gal11p	-0.08932	0
YBR280C	Hypothetical ORF	-0.431694	0
YBR281C	Hypothetical ORF	-0.97388	0
YBR282W	Mitochondrial ribosomal protein of the large subunit	-0.292933	0
YBR283C	SEC61 homolog involved in co-translational pathway of protein transport	0.215388	0
YBR284W	Hypothetical ORF	-0.466531	0
YBR285W	Hypothetical ORF	-0.91633	0
YBR286W	aminopeptidase yscIII	-0.173786	0
YBR287W	0	-0.231724	0
YBR288C	clathrin associated protein complex medium subunit	-0.193901	0
YBR289W	chromatin remodeling Snf/Swi complex subunit	-0.088763	0
YBR290W	metal homeostasis protein; putative membrane protein	-0.916758	0
YBR291C	citrate tranporter	0.078533	0
YBR292C	Hypothetical ORF	-0.056788	0
YBR293W	Hypothetical ORF	0.037952	0
YBR294W	sulfate uptake is mediated by specific sulfate transporters SUL1 and SUL2, which control the concentration of endogenous activated sulfate intermediates.	1.58056	0
YBR295W	P-type ATPase Cu(2+)-transporting (putative)	-1.40278	0
YBR296C	Na+/Pi symporter (putative)	0.355799	0
YBR297W	MAL-activator protein	0.375153	0
YBR298C	maltose permease	-1.13409	0
YBR299W	maltase	-0.322723	0
YBR300C	Hypothetical ORF	0.701648	0
YBR301W	putative cell wall protein	0.352306	0
YBR302C	Protein of unknown function, member of a family of conserved, often subtelomerically-encoded proteins	-0.471271	0
YCL001W	Protein involved in retention of membrane proteins, including Sec12p, in the ER; localized to Golgi, where it may function in returning membrane proteins to the ER	-0.272124	0
YCL001W-A	Hypothetical ORF	0.00735	0
YCL001W-B	Hypothetical ORF identified by homology. See FEBS Letters [2000] 487:31-36.	-1.71011	0
YCL002C	Hypothetical ORF	-0.197615	0
YCL004W	17 kDa phosphatidylglycerolphosphate synthase	-0.110904	0
YCL005W	Hypothetical ORF	0.160333	0
YCL007C	calcofluor white hypersensitivity	0.095035	0
YCL008C	putative ubiquitin receptor	-1.15717	0
YCL009C	Regulatory subunit of acetolactate synthase, which catalyzes the first step of branched-chain amino acid biosynthesis; enhances activity of the Ilv2p catalytic subunit, localizes to mitochondria	0.829634	0
YCL010C	Probable 29kKDa Subunit of SAGA histone acetyltransferase complex	0.176653	0
YCL011C	contains RNA recognition motifs	-2.34454	0
YCL014W	Protein involved in bud-site selection and required for axial budding pattern; localizes with septins to bud neck in mitosis and may constitute "axial landmark" for next round of budding	0.000476	0
YCL016C	Defective in sister Chromatid Cohesion	0.106997	0
YCL017C	NifS-like protein	-0.305889	0
YCL018W	beta-IPM (isopropylmalate) dehydrogenase	-0.215522	0
YCL021W-A	Hypothetical ORF	0.370273	0
YCL022C	Hypothetical ORF	-1.45359	0
YCL023C	Hypothetical ORF	-0.176041	0
YCL024W	S. pombe Nim1 homolog|protein kinase	-1.83015	0
YCL025C	amino acid permease	-0.875631	0
YCL026C-A	Protein involved in the integration of lipid signaling pathways with cellular homeostatis	1.05537	0
YCL027C-A		-1.89544	0
YCL027W	cell-surface protein required for cell fusion	-0.440679	0
YCL028W	transferable epigenetic modifier, forms a prion responsible for the [PIN(+)] phenotype	-0.097057	0
YCL029C	Microtubule-associated protein required for microtubule function during mating and mitosis	-0.0566406	0
YCL030C	histidinol dehydrogenase	0.06163	0
YCL031C	involved in rRNA processing	0.115628	0
YCL032W	contains SAM (sterile alpha motif)	-0.472305	0
YCL033C	Hypothetical ORF	-0.07491	0
YCL034W	LAs17 Binding protein	-0.322503	0
YCL035C	glutaredoxin|EC 1.20.4.1	-0.190555	0
YCL036W	Great for FULL DEAD box protein activity	1.13112	0
YCL037C	Associates with translating ribosomes; may function in the cytoplasm to modulate mRNA translation; may be involved in organization of actin filaments	0.487805	0
YCL038C	Autophagy gene essential for breakdown of autophagic vesicles in the vacuole	-0.442246	0
YCL039W	Protein of unknown function, involved in proteasome-dependent catabolite inactivation of fructose-1,6-bisphosphatase; contains six WD40 repeats; computational analysis suggests that Gid7p and Moh1p have similar functions	-0.38603	0
YCL040W	glucokinase	-4.15262	0
YCL041C	Protein required for cell viability	0.41475	0
YCL042W	Hypothetical ORF	-1.14768	0
YCL043C	protein disulfide isomerase	-1.26098	0
YCL044C	Hypothetical ORF	-0.08604	0
YCL045C	Hypothetical ORF	-0.127997	0
YCL046W	Hypothetical ORF	0.388398	0
YCL047C	Hypothetical ORF	-0.106976	0
YCL048W	Hypothetical ORF	0.780367	0
YCL049C	Protein of unknown function; localizes to membrane fraction; YCL049C is not an essential gene	-0.857226	0
YCL050C	diadenosine 5',5'''-P1,P4-tetraphosphate phosphorylase I	0.196604	0
YCL051W	involved in laminarase resistance	-0.43626	0
YCL052C	protease B nonderepressible form	-0.573792	0
YCL054W	methyltransferase (putative)	1.04643	0
YCL055W	involved in karyogamy|transcription factor	0.148573	0
YCL056C	Protein of unknown function; green fluorescent protein (GFP)-fusion protein localizes to the cytoplasm in a punctate pattern	0.49324	0
YCL057C-A	Hypothetical ORF, has similarity to proteins in S. pombe, C. elegans, D. melanogaster.	-0.370588	0
YCL057W	Zinc metalloendopeptidase, found in the cytoplasm and intermembrane space of mitochondria	-0.822874	0
YCL058C	Protein of unknown function, required for survival upon exposure to K1 killer toxin; involved in ion homeostasis	1.36953	0
YCL059C	Involved in cell division and spore germination	0.440322	0
YCL061C	Mediator of the Replication Checkpoint; required for full activation of Rad53p in response to replication stress.	-0.255669	0
YCL063W	the vacuole-specific receptor of Myo2p, a class V myosin	0.237427	0
YCL064C	catabolic serine (threonine) dehydratase	0.930644	0
YCL065W	Hypothetical ORF	-0.879976	0
YCL066W	involved in the regulation of alpha-specific genes|transcription factor	-0.69745	0
YCL067C	Homeobox-domain containing protein which, in haploid cells, acts with MCM1 to repress a-specific genes. In diploid cells alpha2 acts together with a1 to repress transcription of haploid-specific genes.	-2.15721	0
YCL068C	Hypothetical ORF	-0.398276	0
YCL069W	Hypothetical ORF	0.558962	0
YCL073C	Protein of unconfirmed function; displays a topology characteristic of the Major Facilitators Superfamily of membrane proteins; coding sequence 98% identical to that of YKR106W	-0.958957	0
YCL076W	Hypothetical ORF	0.2262	0
YCR001W	Hypothetical ORF	-0.287245	0
YCR002C	septin	-0.552293	0
YCR003W	ribosomal protein (YmL32)	-0.131856	0
YCR004C	Protein of unknown function, has sequence and structural similarity to flavodoxins; green fluorescent protein (GFP)-fusion protein localizes to the cytoplasm in a punctate pattern	-0.368804	0
YCR005C	citrate synthase	-0.621472	0
YCR006C	Hypothetical ORF	-0.337219	0
YCR007C	Putative integral membrane protein, member of DUP240 gene family	0.009125	0
YCR008W	Protein with similarity to Npr1p protein kinase	-0.119604	0
YCR009C	Protein required for viability after N, C, or S starvation. The BAR adaptor proteins encoded by RVS167 and RVS161 form a complex that regulates actin, endocytosis, and viability following starvation or osmotic stress.	-0.500409	0
YCR010C	transmembrane protein	-0.692743	0
YCR011C	Shows homology to ATP-dependent permeases	-0.690407	0
YCR012W	3-phosphoglycerate kinase	-0.862129	0
YCR013C	Protein required for cell viability	0.984377	0
YCR014C	DNA polymerase IV	0.121751	0
YCR015C	Hypothetical ORF	-0.930153	0
YCR016W	Hypothetical ORF	0.549979	0
YCR017C	0	-0.07922	0
YCR018C	Protein involved in the processing of pre-rRNA to mature rRNA; contains a C2/C2 zinc finger motif; srd1 mutation suppresses defects caused by the rrp1-1 mutation	-0.111959	0
YCR018C-A	Similar to probable membrane protein YLR334C and ORF YOL106W	-0.579649	0
YCR019W	Protein necessary for structural stability of L-A double-stranded RNA-containing particles	-0.037282	0
YCR020C	Protein required for respiratory growth and stability of the mitochondrial genome	0.188745	0
YCR020C-A	Like Sm protein; member of the Sm protein family, though slightly divergent because Mak31/Lsm9p does not contain a glycine or cysteine at amino acid 107.	0.012031	0
YCR020W-B	High-Temperature Lethal	0.163605	0
YCR021C	Protein induced by heat shock, ethanol treatment, and entry into stationary phase; located in plasma membrane	0.03359	0
YCR022C	Hypothetical ORF	0.382188	0
YCR023C	Hypothetical ORF	0.174833	0
YCR024C	Hypothetical ORF	-0.517596	0
YCR024C-A	proteolipid associated with plasma membrane H(+)-ATPase (Pma1p)	-0.201851	0
YCR025C	Hypothetical ORF	0.166669	0
YCR026C	Hypothetical ORF	-0.506745	0
YCR027C	GTP-binding protein|ras family|Rheb	-1.83818	0
YCR028C	Plasma Membrane H+-Pantothenate Symporter	0.205014	0
YCR028C-A	DNA binding protein	-1.98868	0
YCR030C	Suppressor of Yeast Profilin deletion	-2.51153	0
YCR031C	ribosomal protein S14A (rp59A)	0.263528	0
YCR032W	Beige Protein Homolog	-1.89766	0
YCR033W	0	-0.026171	0
YCR034W	Fatty acid elongase, involved in sphingolipid biosynthesis; acts on fatty acids of up to 24 carbons in length; mutations have regulatory effects on 1,3-beta-glucan synthase, vacuolar ATPase, and the secretory pathway	-0.859786	0
YCR035C	exosome 3->5 exoribonuclease complex component with Rrp4p, Rrp41p, Rrp42p and Dis3p (Rrp44p)	0.451712	0
YCR036W	ribokinase	-1.25607	0
YCR037C	phosphate permease	-1.82546	0
YCR038C	GTP/GDP exchange factor for Rsr1 protein	-0.055552	0
YCR038W-A	Hypothetical ORF identified by homology. See FEBS Letters [2000] 487:31-36.	0.441239	0
YCR039C	Homeobox-domain containing protein which, in haploid cells, acts with MCM1 to repress a-specific genes. In diploid cells alpha2 acts together with a1 to repress transcription of haploid-specific genes.	-0.180183	0
YCR040W	involved in the regulation of alpha-specific genes|transcription factor	-0.253422	0
YCR041W	Hypothetical ORF	-0.156148	0
YCR042C	TATA binding protein-associated factor	0.121456	0
YCR043C	Hypothetical ORF	0.129055	0
YCR044C	Protein Processing in the ER	-0.827262	0
YCR045C	Hypothetical ORF	0.913248	0
YCR046C	mitochondrial ribosomal protein	-0.892183	0
YCR047C	Protein involved in bud-site selection; diploid mutants display a random budding pattern instead of the wild-type bipolar pattern	0.424445	0
YCR048W	acyl-CoA cholesterol acyltransferase (sterol-ester synthetase)	0.394633	0
YCR049C	Hypothetical ORF	0.322553	0
YCR050C	Hypothetical ORF	0.377642	0
YCR051W	Hypothetical ORF	0.772865	0
YCR052W	a subunit of RSC, a fifteen-protein chromatin remodeling complex and related to the swi/snf complex.	0.0296875	0
YCR053W	threonine synthase	0.317059	0
YCR054C	Essential protein of unknown function	-0.523242	0
YCR057C	U3 snoRNP protein	0.81858	0
YCR059C	piecemeal microautophagy of the nucleus (PMN)	0.365552	0
YCR060W	Hypothetical ORF	0.882946	0
YCR061W	Protein of unknown function; green fluorescent protein (GFP)-fusion protein localizes to the cytoplasm in a punctate pattern	-0.903137	0
YCR063W	Protein involved in bud-site selection; diploid mutants display a random budding pattern instead of the wild-type bipolar pattern	-0.08596	0
YCR064C	Hypothetical ORF	-0.246543	0
YCR065W	forkhead protein	-0.648311	0
YCR066W	ATPase (putative)|zinc finger protein	0.306017	0
YCR067C	Sed4p is an integral ER membrane protein, which, along along with its close homolog, Sec12p, is involved in vesicle formation at the ER	0.005038	0
YCR068W	Lipase, required for intravacuolar lysis of autophagic bodies; located in the endoplasmic reticulum membrane and targeted to intravacuolar vesicles during autophagy via the multivesicular body (MVB) pathway	-0.672059	0
YCR069W	cyclophilin|peptidyl-prolyl cis-trans isomerase (PPIase)	-0.319645	0
YCR071C	Mitochondrial ribosomal protein of the small subunit	-0.439329	0
YCR072C	Protein required for cell viability	0.747326	0
YCR073C	functionally redundant with, and homologous to, SSK2	0.380476	0
YCR073W-A	multicopy suppressor of los1-1	-0.237632	0
YCR075C	Protein with similarity to human cystinosin, which is a H(+)-driven transporter involved in L-cystine export from lysosomes and implicated in the disease cystinosis; contains seven transmembrane domains	-0.465059	0
YCR076C	Hypothetical ORF	-0.099308	0
YCR077C	Necessary for accurate chromosome transmission during cell; Involved in mRNA turnover	-0.006724	0
YCR079W	Hypothetical ORF	-0.235452	0
YCR081W	activation mediator subcomplex of RNA polymerase I holoenzyme	0.338543	0
YCR082W	Hypothetical ORF	-0.411193	0
YCR083W	thioredoxin	-0.204726	0
YCR084C	glucose repression regulatory protein, exhibits similarity to beta subunits of G proteins	-0.190347	0
YCR085W	Hypothetical ORF	-1.20495	0
YCR086W	Protein that forms a complex with Lrs4p, located in the nucleolus in vegetative cells; Lrs4p-Csm1p heterodimer binds to Mam1p at kinetochores during meiosis I to mediate accurate chromosome segregation	0.224166	0
YCR087C-A	Hypothetical ORF	1.08858	0
YCR087W	Hypothetical ORF	0.814353	0
YCR088W	actin binding protein	-0.564091	0
YCR089W	GPI-anchored cell wall protein (putative)	-1.88902	0
YCR090C	Hypothetical ORF	0.059235	0
YCR091W	serine/threonine kinase (putative)|similar to cyclic nucleotide-dependent protein kinase subfamily and the protein kinase C subfamily	-0.863592	0
YCR092C	forms a complex with Msh2p to repair insertion-deletion mispairs; redundant with Pms3/Msh6p in repair of insertion-deletion mispairs|mutS homolog	-1.63578	0
YCR093W	basal transcription inhibitor|transcriptional regulator	-1.06607	0
YCR094W	cell division cycle mutant	-0.038229	0
YCR095C	Hypothetical ORF	0.150194	0
YCR096C	Silenced copy of A2, which encodes a protein of unknown function.	-2.87234	0
YCR097W	homeobox transcription factor	0.512337	0
YCR097W-A	Hypothetical ORF identified by homology. See FEBS Letters [2000] 487:31-36. (ChrIII)	-0.422907	0
YCR098C	permease involved in the uptake of glycerophosphoinositol (GroPIns)	-0.190422	0
YCR099C	Hypothetical ORF	-0.033437	0
YCR100C	Hypothetical ORF	-0.0728986	0
YCR101C	Hypothetical ORF	0.369928	0
YCR102C	Hypothetical ORF	0.140284	0
YCR102W-A	Similar to several yeast probable membrane proteins, including YNR075W and YFL062W	0.503047	0
YCR104W	member of the seripauperin protein/gene family (see Gene_class PAU)	0.247556	0
YCR105W	medium chain alcohol dehydrogenase	-0.311275	0
YCR106W	transcriptional regulator	0.031595	0
YCR107W	aryl-alcohol dehydrogenase (putative)	-0.119853	0
YDL001W	Required for Meiotic Division	0.14215	0
YDL002C	HMG1-box containing protein	-0.162997	0
YDL003W	Mitotic Chromosome Determinant; similar to S. pombe RAD21; may function in chromosome morphogenesis from S phase through mitosis	-0.590973	0
YDL004W	ATP synthase delta subunit	-0.74174	0
YDL005C	RNA polymerase II holoenzyme/mediator subunit	0.084181	0
YDL006W	serine-threonine protein phosphatase	-0.567059	0
YDL007W	one of the ATPase subunits of the proteasome	-0.844301	0
YDL008W	anaphase promoting complex (APC) subunit	-0.890432	0
YDL009C	Hypothetical ORF	-0.815605	0
YDL010W	Hypothetical ORF	-0.416859	0
YDL011C	Hypothetical ORF	-1.50758	0
YDL012C	Plasma membrane protein of unknown function	0.064353	0
YDL013W	Ring finger protein involved in the DNA damage response with possible recombination role; genetically identified by synthetic lethality with SGS1 (DNA helicase) and TOP3 (DNA topoisomerase); sporulation role; interacts with Slx8p and Lin1p	-0.038962	0
YDL014W	U3 snoRNP protein|similar to mammalian fibrillarin	0.645981	0
YDL015C	ER protein involved in very long chain fatty acid synthesis	0.061529	0
YDL016C	Protein required for cell viability	-0.146659	0
YDL017W	Cdc7p-Dbf4p kinase complex catalytic subunit	0.289704	0
YDL018C	p24 protein involved in membrane trafficking	-2.33954	0
YDL019C	Member of an oxysterol-binding protein family with seven members in S. cerevisiae; family members have overlapping, redundant functions in sterol metabolism and collectively perform a function essential for viability	-0.434449	0
YDL020C	Involved in ubiquitin degradation pathway. May act as common transcription factor on proteasomal and proteasome-related genes.	-0.00864	0
YDL021W	Similar to GPM1 (phosphoglycerate mutase); converts 3-phosphoglycerate to 2-phosphoglycerate in glycolysis	-2.27445	0
YDL022W	glycerol-3-phosphate dehydrogenase	-1.55042	0
YDL023C	Small hydrophobic protein	-1.29525	0
YDL024C	Protein of unknown function, involved in invasive and pseudohyphal growth	-0.79	0
YDL025C	Protein of unknown function, potentially phosphorylated by Cdc28p	-0.676012	0
YDL026W	Hypothetical ORF	-0.710673	0
YDL027C	Hypothetical ORF	-0.709161	0
YDL028C	Required for spindle pole body duplication and a mitotic checkpoint function.	-0.167768	0
YDL029W	actin related protein	-0.53354	0
YDL030W	RNA splicing factor	-0.152333	0
YDL031W	Dead box protein 10	0.84623	0
YDL032W	Hypothetical ORF	2.07188	0
YDL033C	Hypothetical ORF	-0.416739	0
YDL034W	Hypothetical ORF	-0.512927	0
YDL035C	Plasma membrane G-protein coupled receptor that interacts with the heterotrimeric G protein alpha subunit, Gpa2p, and with Plc1p; sensor that integrates nutritional signals with the modulation of cell fate via PKA and cAMP synthesis	-0.573563	0
YDL036C	Hypothetical ORF	0.317547	0
YDL037C	Bypass of Stop Codon transcript encoded by this ORF shows a high level of stop codon bypass	5.01626	0
YDL038C	Hypothetical ORF	1.24477	0
YDL039C	Pheromone-regulated protein, predicted to have one transmembrane segment; promoter contains Gcn4p binding elements	3.16942	0
YDL040C	N-terminal acetyltransferase	-0.052701	0
YDL041W	Hypothetical ORF	1.27125	0
YDL042C	nuclear NAD-dependent deacetylase	0.115806	0
YDL043C	snRNA-associated protein	0.144935	0
YDL044C	Necessary for the stability and/or processing of some large mitochondrial transcripts	-0.262433	0
YDL045C	FAD synthetase	-0.171077	0
YDL045W-A	Yml37p homolog|mitochondrial ribosome 37 S subunit component	-0.385445	0
YDL046W	Putative homologue of human NPC2/He1	0.056546	0
YDL047W	similar to catalytic subunit of bovine type 2A protein phosphatase	-1.74021	0
YDL048C	Involved in pre-tRNA splicing and in uptake of branched-chain amino acids	-1.59924	0
YDL049C	KRE9 homolog	-0.679806	0
YDL050C	Hypothetical ORF	-0.0987215	0
YDL051W	Protein homologous to human La (SS-B) autoantigen	0.858684	0
YDL052C	1-acyl-sn-gylcerol-3-phosphate acyl transferase (putative)	-1.9196	0
YDL053C	Pbp4p interacts strongly with Pab1p-binding protein 1 (Pbp1p) in the yeast two-hybrid system.	0.181082	0
YDL054C	Monocarboxylate Permease Homologue	0.466819	0
YDL055C	GDP-mannose pyrophosphorylase|mannose-1-phosphate guanyltransferase	-0.149703	0
YDL056W	transcription factor	-0.138611	0
YDL057W	Hypothetical ORF	-1.24239	0
YDL058W	integrin analogue gene	-0.320849	0
YDL059C	the RAD59 gene product has homology to the Rad52 protein	-0.0488825	0
YDL060W	Twenty S rRNA accumulation	0.710545	0
YDL061C	ribosomal protein S29B (S36B) (YS29)	0.468286	0
YDL062W	Hypothetical ORF	-0.296467	0
YDL063C	Hypothetical ORF	0.635692	0
YDL064W	SUMO-conjugating enzyme	-0.827295	0
YDL065C	40 kDa farnesylated protein associated with peroxisomes	-0.37628	0
YDL066W	NADP-dependent isocitrate dehydrogenase	0.594075	0
YDL067C	cytochrome c oxidase subunit VIIa	-0.281244	0
YDL068W	Hypothetical ORF	-0.158278	0
YDL069C	translational activator of cytochrome B	-0.272836	0
YDL070W	BDF1 homolog|bromodomain protein	0.353834	0
YDL071C	Hypothetical ORF	-0.255602	0
YDL072C	Hypothetical ORF	-0.400441	0
YDL073W	Hypothetical ORF	0.18397	0
YDL074C	putative coiled-coil protein with RING-finger and myosin-like domains	-0.167135	0
YDL075W	ribosomal protein L31A (L34A) (YL28)	-1.16378	0
YDL076C	Hypothetical ORF	-0.158566	0
YDL077C	Required for the vacuolar morphogenesis in yeast	-0.155815	0
YDL078C	malate dehydrogenase	-0.528767	0
YDL079C	MDS1 related protein kinase	-0.26271	0
YDL080C	alpha-ketoisocaproate decarboxylase	-0.18483	0
YDL081C	acidic ribosomal protein P1A (YP1alpha) (A1)	0.50263	0
YDL082W	ribosomal protein L13A	0.384176	0
YDL083C	ribosomal protein S16B (rp61R)	-0.331748	0
YDL084W	ATP-dependent RNA helicase	-1.83744	0
YDL085C-A	Hypothetical ORF	-0.712502	0
YDL085W	0	-2.14377	0
YDL086W	Hypothetical ORF	0.174418	0
YDL087C	Living Under Cap-binding complex expression	0.0762665	0
YDL088C	nuclear pore complex subunit	0.126532	0
YDL089W	Protein of unknown function; green fluorescent protein (GFP)-fusion protein localizes to the nuclear periphery, potential Cdc28p substrate	-0.48914	0
YDL090C	farnesyltransferase beta subunit	-0.3248	0
YDL091C	Protein of unknown function; green fluorescent protein (GFP)-fusion protein localizes to the cytoplasm in a punctate pattern	-0.414082	0
YDL092W	Signal recognition particle subunit	-0.141098	0
YDL093W	dolichyl phosphate-D-mannose:protein O-D-mannosyltransferase	-0.233464	0
YDL094C	Hypothetical ORF	-1.10185	0
YDL095W	dolichyl phosphate-D-mannose:protein O-D-mannosyltransferase	-0.340837	0
YDL096C	Hypothetical ORF	0.880028	0
YDL097C	proteasome regulatory particle subunit	-1.11318	0
YDL098C	RNA binding zinc finger protein (putative)	-1.03057	0
YDL099W	Protein of unknown function; green fluorescent protein (GFP)-fusion protein localizes to the cytoplasm in a punctate pattern	-1.71941	0
YDL100C	ATPase, involved in resistance to heat and metal stress, active as a dimer; normally localized to the cytosol, but appears to localize to late endosomes under stress conditions	-0.218362	0
YDL101C	protein kinase	-0.84696	0
YDL102W	DNA polymerase III catalytic (delta) subunit	-0.847757	0
YDL103C	UDP-N-acetylglucosamine pyrophosphorylase	-0.192689	0
YDL104C	similar to H.influenzae sialoglycoprotease	-0.198485	0
YDL105W	Product of gene unknown	-0.674183	0
YDL106C	homeobox transcription factor|positive regulator of PHO5 and other genes	-0.171094	0
YDL107W	cox2 pre-mRNA splicing factor	-0.484916	0
YDL108W	serine-threonine kinase, subunit of transcription factor TFIIK, a subcomplex of TFIIH	-0.099486	0
YDL109C	Hypothetical ORF	-0.102159	0
YDL110C	Hypothetical ORF	-1.3609	0
YDL111C	exosome 3->5 exoribonuclease complex component with Rrp4p, Rrp41p, Rrp43p and Dis3p (Rrp44p)	0.331414	0
YDL112W	tRNA (Gm18) ribose methylase	0.383641	0
YDL113C	PX domain-containing protein that binds Apg17 and Cvt13, and is required for import of precursor Ape1.	-0.418661	0
YDL114W	Hypothetical ORF	-0.064749	0
YDL114W-A	Hypothetical ORF identified by homology. See FEBS Letters [2000] 487:31-36.	0.818394	0
YDL115C	Interacts with RNA Polymerase II	-0.382473	0
YDL116W	nuclear pore complex subunit|similar to mammalian Nup107p	0.158901	0
YDL117W	SH3-domain protein located in the mother-bud neck and the cytokinetic actin ring; mutant phenotype and genetic interactions suggest a role in cytokinesis	0.091487	0
YDL118W	Hypothetical ORF	0.24189	0
YDL119C	Hypothetical ORF	-0.539173	0
YDL120W	Yeast Frataxin Homologue	-1.04429	0
YDL121C	Hypothetical ORF	-1.49113	0
YDL122W	ubiquitin-specific protease	-0.140443	0
YDL123W	Protein of unknown function, localized to the vacuolar outer membrane	-0.031878	0
YDL124W	Hypothetical ORF	-1.35904	0
YDL125C	Hint homolog, member of the histidine triad superfamily of nucleotide-binding proteins	0.184754	0
YDL126C	Microsomal protein of CDC48/PAS1/SEC18 family of ATPases; full length homology to mammalian protein VCP; involved in secretion, peroxisome formation and gene expression	-0.261281	0
YDL127W	G1 cyclin	-0.560175	0
YDL128W	vacuolar H+/Ca2+ exchanger	-0.0251215	0
YDL129W	Hypothetical ORF	0.744398	0
YDL130W	ribosomal protein P1B (L44') (YP1beta) (Ax)	-0.032667	0
YDL130W-A	ATPase stabilizing factor	-1.77434	0
YDL131W	YDL182W (LYS20) homolog|homocitrate synthase	0.737325	0
YDL132W	acts together with Cdc4p and Cdc34p to control the G1-S phase transition, assists in mediating the proteolysis of the Cdk inhibitor Sic1p in late G1	-0.216799	0
YDL133C-A	ribosomal protein L41B (YL41) (L47B)	-0.136466	0
YDL133W	Hypothetical ORF	-0.164663	0
YDL134C	serine-threonine protein phosphatase 2A	-1.55899	0
YDL135C	Rho GDP dissociation inhibitor with activity toward Rho1p	-0.164414	0
YDL136W	ribosomal protein L35B	0.344668	0
YDL137W	ADP-ribosylation factor 2	-0.367358	0
YDL138W	glucose receptor	-0.0864035	0
YDL139C	Suppressor of chromosome missegregation	-0.149913	0
YDL140C	RNA polymerase II core subunit	-0.280923	0
YDL141W	biotin:apoprotein ligase	-0.818166	0
YDL142C	cardiolipin synthase	-0.49027	0
YDL143W	Subunit of the cytosolic chaperonin Cct ring complex, related to Tcp1p, required for the assembly of actin and tubulins in vivo	-0.491759	0
YDL144C	Hypothetical ORF	-0.151227	0
YDL145C	coatomer complex gamma-alpha-COP alpha subunit	-0.256697	0
YDL146W	Protein of unknown function; green fluorescent protein (GFP)-fusion protein localizes to the cell periphery, cytoplasm, bud, and bud neck	-0.572491	0
YDL147W	proteasome regulatory particle subunit	-0.112928	0
YDL148C	U3 snoRNP protein	-1.18233	0
YDL149W	integral membrane protein	-2.32233	0
YDL150W	RNA polymerase III subunit	0.837378	0
YDL151C	Open reading frame that almost entirely overlaps the verified gene RPC53; diploid mutants display a weak budding pattern phenotype in a systematic assay	0.562357	0
YDL152W	Protein required for cell viability	0	0
YDL153C	U3 snoRNP protein	0.804147	0
YDL154W	mutS homolog	-0.020102	0
YDL155W	B-type cyclin	-0.488044	0
YDL156W	Hypothetical ORF	-0.118199	0
YDL157C	Hypothetical ORF	-0.305292	0
YDL158C	Hypothetical ORF	0.192293	0
YDL159W	MAP kinase kinase (MEK)	0.114214	0
YDL159W-A	Hypothetical ORF identified by homology. See FEBS Letters [2000] 487:31-36.	0.911654	0
YDL160C	Cytoplasmic DExD/H-box helicase, stimulates mRNA decapping, coordinates distinct steps in mRNA function and decay, interacts with both the decapping and deadenylase complexes, may have a role in mRNA export and translation	-0.154718	0
YDL161W	Epsin-like protein involved in endocytosis and actin patch assembly and functionally redundant with Ent2p; binds clathrin via a clathrin-binding domain motif at C-terminus	-0.159073	0
YDL162C	Hypothetical ORF	-2.96639	0
YDL163W	Protein required for cell viability	0.99136	0
YDL164C	DNA ligase	-0.216377	0
YDL165W	basal transcription inhibitor|transcriptional regulator	-0.852027	0
YDL166C	Essential nuclear protein, involved in the oxidative stress response	0.381986	0
YDL167C	Protein of unknown function, rich in asparagine residues	0.614591	0
YDL168W	glutathione-dependent formaldehyde dehydrogenase|long-chain alcohol dehydrogenase	0.28734	0
YDL169C	Product of gene unknown	-1.35467	0
YDL170W	zinc finger transcription factor of the Zn(2)-Cys(6) binuclear cluster domain type	0.895295	0
YDL171C	glutamate synthase (NADH)	0.523988	0
YDL172C	Hypothetical ORF	0.797528	0
YDL173W	Hypothetical ORF	-0.569808	0
YDL174C	D-lactate ferricytochrome c oxidoreductase	-0.461848	0
YDL175C	arginine methyltransferase-interacting RING finger protein	0.444327	0
YDL176W	Hypothetical ORF	0.113679	0
YDL177C	Hypothetical ORF	0.456356	0
YDL178W	D-lactate dehydrogenase, located in the mitochondrial matrix	-0.595855	0
YDL179W	PHO85 cyclin	-0.231174	0
YDL180W	Hypothetical ORF	-0.183282	0
YDL181W	ATPase inhibitor	-3.21677	0
YDL182W	YDL131W (LYS21) homolog|homocitrate synthase	1.64676	0
YDL183C	Hypothetical ORF	0.207217	0
YDL184C	ribosomal protein L41A (YL41) (L47A)	0.365736	0
YDL185C-A	Hypothetical ORF identified by homology. See FEBS Letters [2000] 487:31-36.	0.134345	0
YDL185W	site-specific endonuclease VDE (PI-SceI)|vacuolar ATPase V1 domain subunit A (69 kDa)|protein with three regions (ABC) that are spliced to yield the extein AC and the intein B; AC is a 69K vacuolar (H+)-ATPase, and B is a 50K site-specfic endonucleas	0.458257	0
YDL186W	Hypothetical ORF	1.45437	0
YDL187C	Hypothetical ORF	0.912632	0
YDL188C	serine-threonine protein phosphatase 2A	-0.307311	0
YDL189W	R3H-domain protein	0.063924	0
YDL190C	ubiquitin conjugating factor e4	-0.305129	0
YDL191W	ribosomal protein L35A	-0.053827	0
YDL192W	ADP-ribosylation factor	-0.0613	0
YDL193W	Protein required for cell viability	-0.486405	0
YDL194W	glucose sensor	-0.737132	0
YDL195W	COPII coat of secretory pathway vesicles component (p150)	-0.165692	0
YDL196W	Protein required for cell viability	-0.513808	0
YDL197C	anti-silencing protein that causes depression of silent loci when overexpressed	-0.932947	0
YDL198C	high copy suppressor of abf2 lacking the HMG1-like mitochondrial HM protein; putative mitochondrial carrier protein	0.580947	0
YDL199C	Hypothetical ORF	0.159009	0
YDL200C	6-O-methylguanine-DNA methylase	0.318718	0
YDL201W	Transfer RNA methyltransferase	0.700211	0
YDL202W	Mitochondrial ribosomal protein of the large subunit	-0.43239	0
YDL203C	Hypothetical ORF	0.158734	0
YDL204W	reticulon gene member of the RTNLA (reticulon-like A) subfamily	-0.739981	0
YDL205C	phorphobilinogen deaminase (uroporphyrinogen synthase)	0.276213	0
YDL206W	Hypothetical ORF	-0.28169	0
YDL207W	nuclear pore complex subunit|nuclear-export-signal (NES)-containing protein	-0.318511	0
YDL208W	HMG-like protein	0.380318	0
YDL209C	Complexed with Cef1p	0.13909	0
YDL210W	GABA-specific transport protein	-0.273611	0
YDL211C	Hypothetical ORF	-2.02912	0
YDL212W	ER integral membrane component	0.180187	0
YDL213C	Protein with similarity to hydrophilins, which are involved in the adaptive response to hyperosmotic conditions; computational analysis of large-scale protein-protein interaction data suggests a possible role in rRNA processing	0.745701	0
YDL214C	protein kinase	0.494066	0
YDL215C	NAD-dependent glutamate dehydrogenase	0.282516	0
YDL216C	COP9 signalosome (CSN) subunit	-0.181148	0
YDL217C	Mitochondrial inner membrane protein involved in import of proteins of the ADP/ATP carrier (AAC) family	-0.282695	0
YDL218W	Hypothetical ORF	-0.185122	0
YDL219W	D-Tyr-tRNA(Tyr) deacylase	-0.20953	0
YDL220C	single-stranded TG1-3 telomere G-tails binding protein	-0.038145	0
YDL221W	Protein required for cell viability	-1.79955	0
YDL222C	The authentic, non-tagged protein was localized to the mitochondria; cell cortex protein	-0.472755	0
YDL223C	Substrate of the Hub1p ubiquitin-like protein that localizes to the shmoo tip (mating projection); mutants are defective for mating projection formation, thereby implicating Hbt1p in polarized cell morphogenesis	-0.299045	0
YDL224C	RNA binding protein (putative)|WHI3 homolog	-0.140786	0
YDL225W	Component of the septin ring of the mother-bud neck that is required for cytokinesis; septins recruit proteins to the neck and can act as a barrier to diffusion at the membrane, and they comprise the 10nm filaments seen with EM	0.182235	0
YDL226C	ADP-ribosylation factor GTPase-activating protein (ARF GAP)	-0.481679	0
YDL227C	homothallic switching endonuclease	-0.592608	0
YDL228C	Hypothetical ORF	0.774351	0
YDL229W	HSP70 family	-0.283202	0
YDL230W	phosphotyrosine-specific protein phosphatase	-1.33626	0
YDL231C	contains several putative trans-membrane domains	0.104168	0
YDL232W	3.6 kDa protein	-0.056453	0
YDL233W	Hypothetical ORF	-1.80894	0
YDL234C	GTPase activating protein (GAP)	-0.148685	0
YDL235C	two-component phosphorelay intermediate	0.157146	0
YDL236W	p-nitrophenyl phosphatase	0.058696	0
YDL237W	Hypothetical ORF	-4.41306	0
YDL238C	Hypothetical ORF	-0.123539	0
YDL239C	Protein required for spore wall formation, thought to mediate assembly of a Don1p-containing structure at the leading edge of the prospore membrane via interaction with spindle pole body components; potentially phosphorylated by Cdc28p	-0.455734	0
YDL240C-A	Hypothetical ORF identified by homology. See FEBS Letters [2000] 487:31-36.	0.966697	0
YDL240W	similar to LIM-domain proteins and to rho/rac GTPase-activating family of proteins	-0.13785	0
YDL241W	Hypothetical ORF	1.61458	0
YDL242W	Hypothetical ORF	0.221046	0
YDL243C	aryl-alcohol dehydrogenase (putative)	0.0435672	0
YDL244W	Product of gene unknown	0.47029	0
YDL245C	hexose transporter	0.686257	0
YDL246C	Protein of unknown function, computational analysis of large-scale protein-protein interaction data suggests a possible role in fructose or mannose metabolism	-1.80441	0
YDL247W	alpha-glucoside permease	0.216951	0
YDL247W-A	Hypothetical ORF identified by homology. See FEBS Letters [2000] 487:31-36.	-0.101611	0
YDL248W	Protein of unknown function, member of a family of conserved, often subtelomerically-encoded proteins	-1.12852	0
YDR001C	neutral trehalase	-0.999463	0
YDR002W	Yeast Ran Binder #1; suppressor of FUS1; homolog of mouse HTF9a and human RanBP1	-0.041635	0
YDR003W	Hypothetical ORF	-2.05242	0
YDR004W	RecA homolog|interacts with Rad 55p by two-hybrid analysis|similar to DMC1, RAD51, and RAD55	-0.697906	0
YDR005C	Mod5 protein sorting. Negative effector of Pol III synthesis.	-0.964229	0
YDR006C	gene dosage suppressors of the conditional growth defect of several temperature-sensitive A kinase mutants	-0.130101	0
YDR007W	N-(5'-phosphoribosyl)-anthranilate isomerase	0.033805	0
YDR008C	Hypothetical ORF	-0.387098	0
YDR009W	Involved in galactose induction of GAL genes	-0.782729	0
YDR010C	Hypothetical ORF	-0.506049	0
YDR011W	ABC transporter	0.214108	0
YDR012W	ribosomal protein L4B (L2B) (rp2) (YL2)	0.449685	0
YDR013W	a subunit of the GINS complex required for chromosomal DNA replication	-0.134088	0
YDR014W	Protein of unknown function; mutation confers radiation sensitivity	-0.0978561	0
YDR015C	Hypothetical ORF	0.0827675	0
YDR016C	Duo1 And Dam1 interacting; localized to intranuclear spindles and spindle pole bodies	-0.057156	0
YDR017C	Inositol polyphosphate kinase	0.305071	0
YDR018C	Hypothetical ORF	-1.06406	0
YDR019C	glycine decarboxylase complex T subunit	-0.908785	0
YDR020C	Hypothetical ORF	0.447105	0
YDR021W	RNA helicase (putative)|dead box protein	1.02876	0
YDR022C	Involved in microtubule assembly	-0.985633	0
YDR023W	serine-tRNA ligase	0.097897	0
YDR024W	Protein of unknown function, required for survival upon exposure to K1 killer toxin	-1.03799	0
YDR025W	ribosomal protein S11A (S18A) (rp41A) (YS12)	0.436094	0
YDR026C	Hypothetical ORF	-0.722445	0
YDR027C	Component of the GARP (Golgi-associated retrograde protein) complex, Vps51p-Vps52p-Vps53p-Vps54p, which is required for retrograde transport to the late Golgi; potentially phosphorylated by Cdc28p	0.069121	0
YDR028C	Glc7p regulatory subunit	-0.348132	0
YDR029W	Hypothetical ORF	-0.573565	0
YDR030C	Protein involved in transcription-coupled repair nucleotide exicision repair of UV-induced DNA lesions; homolog of human CSA protein	-0.007594	0
YDR031W	Hypothetical ORF	-0.37397	0
YDR032C	Protoplasts-SecreTed protein; the gene product was detected among the proteins secreted by regenerating protoplasts	-0.799707	0
YDR033W	Membrane protein related to Hsp30p; Localized by immunofluorescence to membranes, mainly the plasma membr. punctuate immunofluorescence pattern observed in buds. The nuclear envelope, but not vacuole or mitochondrial membranes also stained	-0.648473	0
YDR034C	Transcriptional activator of lysine pathway genes with 2-aminoadipate semialdehyde as co-inducer; saccharopine reductase synthesis	0.386145	0
YDR034C-A	Similar to probable membrane protein YLR334C and ORF YOL106W	0.890568	0
YDR034W-B	Protein of unknown function; green fluorescent protein (GFP)-fusion protein localizes to the cell periphery	-0.134315	0
YDR035W	3-deoxy-D-arabino-heptulosonate 7-phosphate (DAHP) synthase isoenzyme	0.615271	0
YDR036C	3-hydroxyisobutyryl-CoA hydrolase with similarity to enzymes involved in fatty a cid beta-oxidation	-0.631976	0
YDR037W	lysine-tRNA ligase	0.339365	0
YDR038C	Na+ ATPase	0.11395	0
YDR039C	P-type ATPase Na+ pump|plasma membrane ATPase|plasma membrane protein	-0.25709	0
YDR040C	P-type ATPase Na+ pump|plasma membrane ATPase	-0.420959	0
YDR041W	mitochondrial ribosome small subunit component	-0.583747	0
YDR042C	Hypothetical ORF	-0.48781	0
YDR043C	binds to UAS-1 in the STA1 promoter and can interact with Ssn6p|transcriptional repressor	-0.459042	0
YDR044W	coproporphyrinogen III oxidase	0.280276	0
YDR045C	TFIIS-like small Pol III subunit C11	-0.372161	0
YDR046C	valine transporter	0.0171485	0
YDR047W	uroporphyrinogen decarboxylase	-0.088198	0
YDR048C	Hypothetical ORF	0.330982	0
YDR049W	Hypothetical ORF	0.051962	0
YDR050C	triosephosphate isomerase	0.14847	0
YDR051C	Hypothetical ORF	-0.76169	0
YDR052C	Cdc7p-Dbf4p kinase complex regulatory subunit	-0.11451	0
YDR053W	Protein required for cell viability	-1.92582	0
YDR054C	ubiquitin-conjugating enzyme	0.0609145	0
YDR055W	the gene product has been detected among the proteins secreted by regenerating protoplasts	-0.774812	0
YDR056C	Hypothetical ORF	-0.3921	0
YDR057W	membrane-associated glycoprotein	-0.013501	0
YDR058C	triglyceride lipase	-0.750078	0
YDR059C	ubiquitin-conjugating enzyme	-0.569351	0
YDR060W	essential for 60s ribosome biogenesis; involved in nuclear export of pre-ribosomes	-2.21727	0
YDR061W	Hypothetical ORF	-0.66337	0
YDR062W	serine palmitoyltransferase component	-0.066012	0
YDR063W	Hypothetical ORF	-2.07334	0
YDR064W	ribosomal protein S13 (S27a) (YS15)	0.281594	0
YDR065W	Hypothetical ORF	-0.179658	0
YDR066C	Hypothetical ORF	-1.73326	0
YDR067C	Hypothetical ORF	-0.629338	0
YDR068W	Protein of unknown function, green fluorescent protein (GFP)-fusion protein localizes to the cytoplasm	-1.45018	0
YDR069C	ubiquitin isopeptidase	-0.086713	0
YDR070C	The authentic, non-tagged protein was localized to the mitochondria	-0.631506	0
YDR071C	It acetylates polyamines such as putrescine, spermidine and spermine	-0.615062	0
YDR072C	inositolphosphotransferase 1	0.174324	0
YDR073W	SWI/SNF global transcription activator complex component	0.304232	0
YDR074W	trehalose-6-phosphate phosphatase	-1.47605	0
YDR075W	protein phosphatase type 2A	-0.04871	0
YDR076W	RecA homolog|interacts with Rad51p and Rad57p by two-hybrid analysis|similar to DMC1, RAD51, RAD57	0.90224	0
YDR077W	cell surface glycoprotein (putative)	-0.53936	0
YDR078C	Suppressor of hydroxy-urea sensitivity	0.392807	0
YDR079C-A	Homolog of the Chlamydomonas reinhardtii REX1-S protein which is involved in DNA repair, also has homologs in other organisms including Arabidopsis, Drosophila, mouse, and human	0.100221	0
YDR079W	cytochrome c oxidase-specific assembly factor	-0.654137	0
YDR080W	vacuolar protein sorting	0.382747	0
YDR081C	asparagine and serine-rich protein	0.045413	0
YDR082W	involved in telomere length regulation, function in telomere metabolism during late S phase	0.239485	0
YDR083W	nucleolar protein required for efficient processing of pre-rRNA at site A2; methyltransferase homolog	0.950503	0
YDR084C	integral membrane protein	-0.528019	0
YDR085C	cytoskeletal protein|similar to arrestins	-0.798926	0
YDR086C	ER protein|Sec61 trimeric complex component|Ssh1 trimeric complex component	0.022609	0
YDR087C	involved in processing rRNA precursor species to mature rRNAs	0.409886	0
YDR088C	Involved in 3' splice site choices and acts in concert with Prp18 during the 2nd step of splicing.	0.029137	0
YDR089W	Hypothetical ORF	-1.37634	0
YDR090C	Hypothetical ORF	0.203008	0
YDR091C	ATP-binding cassette (ABC) superfamily nontransporter group (putative)	0.263419	0
YDR092W	ubiquitin-conjugating enzyme	-0.085102	0
YDR093W	Potential aminophospholipid translocase	0.130536	0
YDR094W	Hypothetical ORF	0.218091	0
YDR095C	Hypothetical ORF	0.339482	0
YDR096W	zinc finger protein (putative)	-0.654009	0
YDR097C	human GTBP protein homolog	-0.296654	0
YDR098C	glutaredoxin	-0.410659	0
YDR099W	member of conserved eukaryotic 14-3-3 gene family	-1.08518	0
YDR100W	integral membrane protein	-0.587647	0
YDR101C	0	-0.160587	0
YDR102C	Hypothetical ORF	-1.70327	0
YDR103W	Protein of the pheromone pathway	-0.070861	0
YDR104C	Meiosis-specific protein of unknown function, required for spore wall formation during sporulation; dispensible for both nuclear divisions during meiosis	-0.148176	0
YDR105C	Putative membrane protein, conserved in mammals	-0.312874	0
YDR106W	actin-related protein	-1.61493	0
YDR107C	multispanning membrane protein	-0.398585	0
YDR108W	Subunit of TRAPP (transport protein particle), a multi-subunit complex involved in targeting and/or fusion of ER-to-Golgi transport vesicles with their acceptor compartment; protein has late meiotic role, following DNA replication	0.130414	0
YDR109C	Hypothetical ORF	0.083899	0
YDR110W	DNA replication fork blocking protein	0.335135	0
YDR111C	putative alanine transaminase (glutamyc pyruvic transaminase)	-0.397269	0
YDR112W	Hypothetical ORF	1.64006	0
YDR113C	42 kDa nuclear securin	-0.271259	0
YDR114C	Hypothetical ORF	0.982282	0
YDR115W	Hypothetical ORF	-0.56622	0
YDR116C	Mitochondrial ribosomal protein of the large subunit	-1.07846	0
YDR117C	Hypothetical ORF	-0.445406	0
YDR118W	anaphase promoting complex (APC) subunit	-0.651481	0
YDR119W	Hypothetical ORF	0.425808	0
YDR120C	N2,N2-dimethylguanosine-specific tRNA methyltransferase	0.621603	0
YDR121W	DNA polymerase II (epsilon) 4th subunit	-2.05978	0
YDR122W	Serine/threonine protein kinase	-0.500863	0
YDR123C	helix-loop-helix protein	0.120301	0
YDR124W	Hypothetical ORF	0.0583826	0
YDR125C	ExtraCellular Mutant	0.112772	0
YDR126W	Spore Wall Formation	0.388151	0
YDR127W	3-dehydroquinate dehydratase (3-dehydroquinase)|3-dehydroquinate synthase|epsp synthase|pentafunctional arom polypeptide|shikimate 5-dehydrogenase|shikimate kinase	-1.33903	0
YDR128W	Hypothetical ORF	-0.080826	0
YDR129C	actin filament bundling protein|fimbrin homolog	-0.307561	0
YDR130C	Basic protein with putative coiled-coil regions that comprises a filament between spindle pole bodies; self-assembles into filaments with a diameter of approximately 10 nm; potential Cdc28p substrate	-1.81902	0
YDR131C	Hypothetical ORF	-0.172416	0
YDR132C	Hypothetical ORF	-0.371864	0
YDR133C	Hypothetical ORF	0.605454	0
YDR134C	Hypothetical ORF	0.667688	0
YDR135C	Metal resistance protein with similarity to human cystic fibrosis protein CFTR and multidrug resistance proteins	0.069949	0
YDR136C	Vacuolar Protein Sorting	-2.07396	0
YDR137W	Ric1p-Rgp1p is an exchange factor, and peripheral membrane protein complex restricted to the Golgi.	-0.019124	0
YDR138W	Hyperrecombination protein that suppresses intrachromosomal excision recombination	-0.37419	0
YDR139C	Ubiquitin-like protein with similarity to mammalian NEDD8; conjugation (neddylation) substrates include the cullins Cdc53p, Rtt101p, and Cul3p; activated by Ula1p and Uba3p (E1 enzyme pair); conjugation mediated by Ubc12p (E2 enzyme)	-0.0764895	0
YDR140W	Putative S-adenosylmethionine-dependent methyltransferase of the seven beta-strand family	0.23301	0
YDR141C	Protein of unknown function, essential for viability, involved in establishing cellular polarity and morphogenesis; green fluorescent protein (GFP)-fusion protein localizes to the cytoplasm in a punctate pattern	-0.138282	0
YDR142C	beta-transducin-related (WD-40) protein family	0.020124	0
YDR143C	transcriptional regulator (putative)	0.450407	0
YDR144C	aspartyl protease|related to Yap3p	0.174954	0
YDR145W	TFIID subunit	-1.60813	0
YDR146C	transcriptional activator	-2.02176	0
YDR147W	ethanolamine kinase	-1.53297	0
YDR148C	alpha-ketoglutarate dehydrogenase complex dihydrolipoyl transsuccinylase component	-1.08313	0
YDR149C	Hypothetical ORF	-0.0501318	0
YDR150W	Protein required for nuclear migration, localizes to the mother cell cortex and the bud tip; may mediate interactions of dynein and cytoplasmic microtubules with the cell cortex	-0.149756	0
YDR151C	CCCH zinc finger protein family that has two or more repeats of a novel zinc finger motif consisting of Cys and His residues in the form Cx8Cx5Cx3H [where x is a variable amino acid (aa)]	0.078316	0
YDR152W	Genetically Interacts with ribosomal genes	0.605302	0
YDR153C	Protein containing an N-terminal epsin-like domain involved in clathrin recruitment and traffic between the Golgi and endosomes; associates with the clathrin adaptor Gga2p, clathrin adaptor complex AP-1, and clathrin	0.331545	0
YDR154C	Hypothetical ORF	0.172408	0
YDR155C	cyclophilin|peptidyl-prolyl cis-trans isomerase (PPIase)	-0.0282405	0
YDR156W	RNA polymerase I subunit	0.854866	0
YDR157W	Hypothetical ORF	0.994175	0
YDR158W	aspartic beta semi-aldehyde dehydrogenase	0.847273	0
YDR159W	A component of the nuclear pore that is involved in the nuclear export of both mRNA and protein	-0.015195	0
YDR160W	Ssy1p controls expression of several transporter genes, including BAP2, TAT1, PTR2 and YDR046c	0.144705	0
YDR161W	interacts with PP2C	0.656291	0
YDR162C	interacts with Nap1, which is involved in histone assembly	0.164508	0
YDR163W	Complexed with Cef1p	0.108115	0
YDR164C	SNARE docking complex subunit (putative)	-0.002306	0
YDR165W	Transfer RNA methyltransferase	0.510969	0
YDR166C	exocyst complex 107 kDa component	-0.147458	0
YDR167W	TFIID subunit	0.350339	0
YDR168W	Essential Hsp90p co-chaperone; necessary for passage through the START phase of the cell cycle	-0.918154	0
YDR169C	binds Sin3p in two-hybrid assay	-0.82517	0
YDR170C	guanine nucleotide exchange protein for ARF	-0.083725	0
YDR171W	Similar to HSP26; expression is regulated by stress conditions	-3.51523	0
YDR172W	translation termination factor eRF3	0.392699	0
YDR173C	dual specificity inositol 1,4,5-trisphosphate 6-kinase/inositol 1,4,5,6-tetrakisphosphate 3-kinase (IP3 6-/IP4 3-kinase)	0.137848	0
YDR174W	high mobility group (HMG) family	0.278488	0
YDR175C	mitochondrial ribosome small subunit component	-0.508872	0
YDR176W	genetic and mutant analyses suggest that Ngg1p (Ada3p) is part of two transcriptional adaptor/HAT (histone acetyltransferase complexes, the 0.8 MD ADA complex and the 1.8 MD SAGA complex|transcription factor	-0.165425	0
YDR177W	ubiquitin-conjugating enzyme	0.101322	0
YDR178W	succinate dehydrogenase membrane anchor subunit	-0.61449	0
YDR179C	COP9 signalosome (CSN) subunit	0.404233	0
YDR179W-A	Hypothetical ORF	0.400489	0
YDR180W	Sister chromatid cohesion protein	-0.243633	0
YDR181C	Involved in silencing at telomeres, HML and HMR	0.214503	0
YDR182W	Putative membrane protein of unknown function involved in Mn2+ homeostasis; mutants display actin and general growth defects, heterogeneous cell cycle arrests, and pleiotropic defects in cell cycle progression and organelle distribution	-0.898907	0
YDR183W	Phosducin-Like Protein	0.127818	0
YDR184C	interacts with AIP3, localized to the nucleus	0.729712	0
YDR185C	Hypothetical ORF	0.032212	0
YDR186C	Hypothetical ORF	0.182005	0
YDR187C	Protein required for cell viability	0.061358	0
YDR188W	Subunit of the cytosolic chaperonin Cct ring complex, related to Tcp1p, required for the assembly of actin and tubulins in vivo	0.261985	0
YDR189W	t-SNARE-interacting protein that functions in ER-to-Golgi traffic	-0.314371	0
YDR190C	RUVB-like protein, TIP49a Homologue	0.177542	0
YDR191W	Homolog of SIR2	-0.314462	0
YDR192C	42 kDa protein associated with nuclear pore complexes; structurally related to the FG-nucleoporin family of pore proteins|nuclear pore complex subunit	-0.092646	0
YDR193W	Hypothetical ORF	-0.987359	0
YDR194C	RNA helicase DEAD box	-0.354148	0
YDR195W	RNA End FormationRNA-binding protein involved in cleavage step of mRNA 3'-end formation, prior to polyadenylation	0.24232	0
YDR196C	predicted to catalyze the final step in synthesis of Coenzyme A	-0.109368	0
YDR197W	cytochrome b translational activator	-0.34247	0
YDR198C	Hypothetical ORF	0.346917	0
YDR199W	Hypothetical ORF	0.0904527	0
YDR200C	0	-0.103498	0
YDR201W	spindle pole component	-0.240075	0
YDR202C	Regulator of (H+)-ATPase in Vacuolar membrane	-0.12231	0
YDR203W	Hypothetical ORF	-0.743407	0
YDR204W	encodes component of the coenzyme Q biosynthetic pathway	-0.697479	0
YDR205W	Member of the cation diffusion facilitator family, localizes to the endoplasmic reticulum and nucleus; mutations affect the cellular distribution of zinc and also confer defects in meiotic recombination between homologous chromatids	-0.043907	0
YDR206W	EST1-like bcy1 Suppressor	-1.1218	0
YDR207C	C6 zinc finger URS1-binding protein	0.0563615	0
YDR208W	phosphatidylinositol 4-phosphate kinase	-0.430796	0
YDR209C	Hypothetical ORF	-0.175345	0
YDR210W	Protein of unknown function; green fluorescent protein (GFP)-fusion protein localizes to the cell periphery	-0.43819	0
YDR211W	translation initiation factor eIF-2B epsilon subunit	0.133722	0
YDR212W	chaperonin subunit alpha	-1.78999	0
YDR213W	zinc finger transcription factor of the Zn(2)-Cys(6) binuclear cluster domain type	0.267323	0
YDR214W	Hsp90 system cochaperone; Aha1 binds to the middle domain of Hsp90 and improves client protein activation in vivo	-0.291619	0
YDR215C	Hypothetical ORF	-1.14054	0
YDR216W	positive transcriptional regulator	-1.07099	0
YDR217C	cell cycle arrest protein	0.326139	0
YDR218C	Septin-related protein expressed during sporulation	-0.845612	0
YDR219C	Hypothetical ORF	-0.439602	0
YDR220C	Hypothetical ORF	1.65539	0
YDR221W	Hypothetical ORF	-0.588494	0
YDR222W	Protein of unknown function; green fluorescent protein (GFP)-fusion protein localizes to the cytoplasm in a punctate pattern	-0.40151	0
YDR223W	Protein of unknown function, potentially phosphorylated by Cdc28p	-0.942882	0
YDR224C	histone H2B (HTB1 and HTB2 code for nearly identical proteins)	-0.321974	0
YDR225W	histone H2A (HTA1 and HTA2 code for nearly identical proteins)	-0.188101	0
YDR226W	adenylate kinase	-0.251445	0
YDR227W	silencing regulator at HML, HMR, and telomeres	0.037128	0
YDR228C	cleavage and polyadenylation factor CF I component involved in pre-mRNA 3'-end processing	0.0193805	0
YDR229W	Phospholipid-binding protein that interacts with Vpt7p and Vps33p	-0.089209	0
YDR230W	Hypothetical ORF	-0.958012	0
YDR231C	required for maturation and assembly of cytochrome oxidase subunit II	-0.86561	0
YDR232W	5-aminolevulinate synthase	0.018678	0
YDR233C	reticulon gene member of the RTNLA (reticulon-like A) subfamily	0.373644	0
YDR234W	homoaconitase	0.462834	0
YDR235W	U1 snRNP protein|shares 50% sequence similarity with Prp39p U1 snRNP protein and has multiple copies of the crn-like TPR motif	-0.673602	0
YDR236C	riboflavin kinase	-2.11773	0
YDR237W	Mitochondrial ribosomal protein of the large subunit	-0.756046	0
YDR238C	yeast coatomer subunit	-0.454926	0
YDR239C	Hypothetical ORF	-1.10876	0
YDR240C	U1 snRNP protein	0.199374	0
YDR241W	Open reading frame that overlaps the verified gene SNU56; diploid mutants display a weak budding pattern phenotype in a systematic assay	0.978124	0
YDR242W	amidase (putative)	0.539991	0
YDR243C	RNA helicase	-0.0347745	0
YDR244W	69 kDa protein containing tetratricopeptide repeat (TPR)	0.268323	0
YDR245W	galactosyltransferase	0.249939	0
YDR246W	Trapp subunit of 23 kDa	-0.184602	0
YDR247W	Gene whose overexpression suppresses the synthetic lethality of the hal3 sit4 double mutation	-0.739942	0
YDR248C	Hypothetical ORF	-0.73931	0
YDR249C	Hypothetical ORF	0.35036	0
YDR250C	Hypothetical ORF	-0.220243	0
YDR251W	multicopy suppressor of protein phosphatase 2A	-0.579705	0
YDR252W	beta subunit of the nascent-polypeptide-associated complex (NAC); homologous to human BTF3b; Negative effect on expression of several genes transcribed by RNA polymerase II	-1.01415	0
YDR253C	highly homologous to Met31p|transcriptional regulator of sulfur amino acid metabolism|zinc finger protein	-1.97228	0
YDR254W	Protein necessary for stability of ARS-CEN plasmids; suggested to be required for kinetochore function	-0.479717	0
YDR255C	Required for Meiotic nuclear Division	-0.817967	0
YDR256C	catalase A	0.714396	0
YDR257C	Transcription regulator	-0.728394	0
YDR258C	heat shock protein 78	-3.68221	0
YDR259C	bZIP protein	0.366426	0
YDR260C	Spore Wall Maturation 1	-0.560534	0
YDR261C	exo-1,3-beta-glucanase	-0.526084	0
YDR262W	Hypothetical ORF	-1.18987	1
YDR263C	Mitochondrial nuclease functioning in DNA repair and replication, modulates the stability of the mitochondrial genome, induced by exposure to mutagens, also induced during meiosis at a time nearly coincident with commitment to recombination	-1.0311	1
YDR264C	ankyrin repeat-containing protein	0.448173	1
YDR265W	C3HC4 zinc-binding integral peroxisomal membrane protein	0.520199	1
YDR266C	Hypothetical ORF	0.687743	1
YDR267C	Protein required for cell viability	0.588897	1
YDR268W	tryptophan-tRNA ligase	0.216369	1
YDR269C	Hypothetical ORF	2.50667	1
YDR270W	copper-transporting P-type ATPase with similarity to human Menkes and Wilsons genes	0.352384	1
YDR271C	Hypothetical ORF	-0.0925306	1
YDR272W	glyoxylase-II	0.120835	1
YDR273W	Meiosis-specific component of the spindle pole body, part of the leading edge protein (LEP) coat, forms a ring-like structure at the leading edge of the prospore membrane during meiosis II	0.844204	1
YDR274C	Hypothetical ORF	2.04576	1
YDR275W	Bypass of Stop Codon transcript encoded by this ORF shows a high level of stop codon bypass	-1.21104	1
YDR276C	hypothetical transmembrane protein	0.628711	1
YDR277C	Msn3p homolog (61% identical)	-0.86344	1
YDR278C	Hypothetical ORF	-1.24405	1
YDR279W	Required for RNase H2 activity - one of three subunits	0.577238	1
YDR280W	3'->5' exoribonuclease	1.21161	1
YDR281C	Protein of unknown function, expression is regulated by phosphate levels	-2.78928	1
YDR282C	Hypothetical ORF	-0.123361	1
YDR283C	eukaryotic initiation factor 2 alpha (eIF2-alpha) kinase	0.470466	1
YDR284C	diacylglycerol pyrophosphate phosphatase	0.316885	1
YDR285W	Synaptonemal complex (SC) protein that connects homologous chromosomes partially during zygotene and entirely during pachytene; potential Cdc28p substrate	0.791948	1
YDR286C	Hypothetical ORF	-1.45449	1
YDR287W	inositol monophosphatase	0.218301	1
YDR288W	Protein required for cell viability	0.611125	1
YDR289C	Regulator of Ty1 Transposition	0.514531	1
YDR290W	HU sensitive mutant.	1.32284	1
YDR291W	Hypothetical ORF	0.640253	1
YDR292C	signal recognition particle receptor - alpha subunit	0.497302	1
YDR293C	Product of gene unknown	0.430795	1
YDR294C	dihydrosphingosine phosphate lyase (also known as sphingosine phosphate lyase)	0.396151	1
YDR295C	Subunit of a possibly tetrameric trichostatin A-sensitive class II histone deacetylase complex that contains an Hda1p homodimer and an Hda2p-Hda3p heterodimer; required for the activity of the complex; has similarity to Hda3p	0.437763	1
YDR296W	Involved in mitochondrial homologous DNA recombination. Binds to activation domains of acidic activators. Presence in RNA pol II holoenzyme may help recruit an Ssn3-active form of the holoenzyme to target promoters.	-0.272544	1
YDR297W	sphingosine hydroxylase	0.856661	1
YDR298C	ATP synthase subunit 5|oligomycin sensitivity-conferring protein	0.093818	1
YDR299W	involved in protein transport step at the Brefeldin A blocks	1.29565	1
YDR300C	gamma-glutamyl kinase	0.864172	1
YDR301W	150 kDa protein associated with polyadenylation factor 1 (PF I)|cleavage factor II (CF II) component	-1.41821	1
YDR302W	ER membrane protein involved in a late step of glycosylphosphatidylinositol (GPI) anchor assembly; involved in the addition of phosphoethanolamine to the multiply mannosylated GPI intermediate; human PIG-Fp is a functional homolog	0.256852	1
YDR303C	Zinc cluster protein	0.302917	1
YDR304C	cyclophilin D|peptidyl-prolyl cis-trans isomerase (PPIase)	0.507369	1
YDR305C	Fhit homolog, member of the histidine triad superfamily of nucleotide binding-proteins	0.34485	1
YDR306C	Hypothetical ORF	0.140431	1
YDR307W	Hypothetical ORF	-1.93338	1
YDR308C	RNA polymerase II holoenzyme/mediator subunit	0.090702	1
YDR309C	Gtpase-interacting component 2	0.342741	1
YDR310C	Suppresor of mar1-1 (sir2) mutation	0.609041	1
YDR311W	transcription initiation factor IIb, 75 kDa subunit component	0.870819	1
YDR312W	high copy suppressor of G beta subunit temperature sensitive mutation	1.10334	1
YDR313C	Phosphatidylinositol(3)-phosphate binding	0.236027	1
YDR314C	Hypothetical ORF	0.656331	1
YDR315C	inositol 1,3,4,5,6-pentakisphosphate 2-kinase	0.697589	1
YDR316W	Putative S-adenosylmethionine-dependent methyltransferase of the seven beta-strand family	-1.18225	1
YDR317W	Hypothetical ORF	-1.07945	1
YDR318W	Involved in minichromosome maintenance	0.389697	1
YDR319C	Hypothetical ORF	-1.70755	1
YDR320C	auxilin-like protein	0.707214	1
YDR320C-A	0	0.518669	1
YDR321W	asparaginase I|intracellular isozyme	0.828991	1
YDR322C-A	mitochondrial F1F0-ATPase subunit e	0.404979	1
YDR322W	Mitochondrial ribosomal protein of the large subunit	0.203155	1
YDR323C	three zinc fingers; cysteine rich regions of amino acids are essential for function	0.637933	1
YDR324C	U3 snoRNP protein	-0.873553	1
YDR325W	Yeast Condensin G	-0.015847	1
YDR326C	Hypothetical ORF	-0.437359	1
YDR327W	Protein required for cell viability	0.950785	1
YDR328C	Involved in kinetochore function and ubiquitin-mediated proteolysis	-1.88109	1
YDR329C	48 kDa peroxisomal integral membrane protein	0.412754	1
YDR330W	Hypothetical ORF	0.190095	1
YDR331W	ER membrane glycoprotein subunit of the glycosylphosphatidylinositol transamidase complex that adds glycosylphosphatidylinositol (GPI) anchors to newly synthesized proteins; human PIG-K protein is a functional homolog	0.470838	1
YDR332W	Hypothetical ORF	0.862071	1
YDR333C	Hypothetical ORF	0.604117	1
YDR334W	DEAH-box protein, putative RNA helicase	0.697608	1
YDR335W	Multicopy suppressor of snf1 mutation	-0.224393	1
YDR336W	Hypothetical ORF	0.698804	1
YDR337W	ribosomal protein (E. coli S15)	0.292735	1
YDR338C	Hypothetical ORF	0.458487	1
YDR339C	Protein required for cell viability	1.1326	1
YDR340W	Hypothetical ORF	0	1
YDR341C	Cytoplasmic arginyl-tRNA synthetase	1.02609	1
YDR342C	hexose transporter	-0.917053	1
YDR343C	hexose transporter	-0.861049	1
YDR344C	Hypothetical ORF	0.584389	1
YDR345C	low affinity glucose transporter	0.777451	1
YDR346C	Involved in the diauxic switch; function substituted by human Bcl-XL; involved in cell survival	0.695697	1
YDR347W	37 kDa mitochondrial ribosomal protein	-1.82931	1
YDR348C	Protein of unknown function; green fluorescent protein (GFP)-fusion protein localizes to the cell periphery and bud neck; potential Cdc28p substrate	0.545627	1
YDR349C	GPI-anchored aspartic protease	0.867856	1
YDR350C	functions at a post-translational stage in assembly of F0 ATPase.	0.406179	1
YDR351W	Required for bud growth	0.565206	1
YDR352W	Hypothetical ORF	0.568205	1
YDR353W	thioredoxin reductase|EC 1.6.4.5	0.537974	1
YDR354W	anthranilate phosphoribosyl transferase	1.41364	1
YDR355C	Protein required for cell viability	-0.913146	1
YDR356W	interacts with Spc42p, calmodulin, and a 35 kDa protein|spindle pole body component	0.519801	1
YDR357C	Protein of unknown function; green fluorescent protein (GFP)-fusion protein localizes to the cytoplasm in a punctate pattern	-1.71469	1
YDR358W	ARF-binding protein	-0.471917	1
YDR359C	Component of the NuA4 histone acetyltransferase complex	0.22709	1
YDR360W	Hypothetical ORF	2.96881	1
YDR361C	Hypothetical ORF	-1.24958	1
YDR362C	91 kDa tau91 subunit of transcription factor IIIC (TFIIIC)	0.600198	1
YDR363W	Protein involved in mating-type locus silencing, interacts with Sir2p; probably functions to recruit or stabilize Sir proteins	0.100845	1
YDR363W-A	Suppressor of Exocyst Mutations; Homolog of DSS1; similar to hypothetical protein from S. pombe	-1.63735	1
YDR364C	beta transducin family	0.798394	1
YDR365C	Protein required for cell viability	1.07311	1
YDR366C	Hypothetical ORF	0.90142	1
YDR367W	Protein of unknown function; green fluorescent protein (GFP)-fusion protein localizes to the cytoplasm in a punctate pattern	0.568383	1
YDR368W	homologous to the aldo-keto reductase protein family	-1.90017	1
YDR369C	DNA repair protein	0.492951	1
YDR370C	Hypothetical ORF	-1.38514	1
YDR371W	Sporulation-specific chitinase	0.024345	1
YDR372C	0	0.194116	1
YDR373W	Product of gene unknown	0.481258	1
YDR374C	Hypothetical ORF	1.20999	1
YDR375C	ATPase (AAA family)	0.318235	1
YDR376W	adrenodoxin oxidoreductase homolog	0.332263	1
YDR377W	ATP synthase subunit f	-0.759749	1
YDR378C	snRNP protein	0.452203	1
YDR379C-A	Hypothetical ORF identified by homology. See FEBS Letters [2000] 487:31-36.	-0.856726	1
YDR379W	Rho-GTPase Activating Protein	0.533995	1
YDR380W	Phenylpyruvate decarboxylase, catalyzes decarboxylation of phenylpyruvate to phenylacetaldehyde, which is the first specific step in the Ehrlich pathway	0.87057	1
YDR381C-A	Hypothetical ORF identified by homology. See FEBS Letters [2000]487:31-36.	0.108082	1
YDR381W	RNA-binding RNA annealing protein	0.263696	1
YDR382W	ribosomal protein P2B (YP2beta) (L45)	0.58242	1
YDR383C	0	-0.249931	1
YDR384C	transmembrane protein	1.7563	1
YDR385W	translation elongation factor 2 (EF-2)	0.495602	1
YDR386W	Mms and UV Sensitive; Mus81p and Rad54p are found together in a complex from whole-cell extracts	0.576108	1
YDR387C	Hypothetical ORF	0.053861	1
YDR388W	cytoskeletal protein (putative)	0.0790665	1
YDR389W	GTPase activating protein (GAP) for RHO1	0.062913	1
YDR390C	Nuclear protein that acts as a heterodimer with Aos1p to activate Smt3p (SUMO) before its conjugation to proteins (sumoylation), which may play a role in protein targeting; essential for viability	0.763901	1
YDR391C	Hypothetical ORF	0.003774	1
YDR392W	histone acetyltransferase SAGA complex member|transcription factor	0.560437	1
YDR393W	Mrna (identified by a library screen) that causes growth arrest when overexpressed. Mitochondrial Distribution and Morphology	0.055143	1
YDR394W	probable 26S protease subunit and member of the CDC48/PAS1/SEC18 family of ATPases	0.188382	1
YDR395W	karyopherin beta family member	0.297106	1
YDR396W	Protein required for cell viability	0.827667	1
YDR397C	Negative Cofactor B2 is the beta subunit of a negative regulator of RNA polymerase II holoenzyme. It is homologous to the Dr1 subunit of the mammalian NC2 (negative cofactor2)	0.746792	1
YDR398W	U3 snoRNP protein	1.09961	1
YDR399W	hypoxanthine guanine phosphoribosyltransferase	0.254005	1
YDR400W	uridine nucleosidase (uridine ribohydrolase); EC 3.2.2.3	0.209604	1
YDR401W	Hypothetical ORF	-0.120231	1
YDR402C	catalyzes oxidation of N-formyl tyrosine to N,N-bisformyl dityrosine in vitro|cytochrome P450 56	0.882526	1
YDR403W	first enzyme in dityrosine synthesis in the outer layer of the spore wall pathway, converting L-tyrosine to N-formyl-L-tyrosine	0.419588	1
YDR404C	RNA polymerase II dissociable subunit	0.431707	1
YDR405W	263 amino acid mitochondrial ribosomal large subunit|similar to L23 family of ribosomal proteins	0.307666	1
YDR406W	multidrug resistance transporter (putative)	0.0079825	1
YDR407C	targeting complex (TRAPP) component involved in ER to Golgi membrane traffic	0.189123	1
YDR408C	glycinamide ribotide transformylase	0.409717	1
YDR409W	chromatin protein; SUMO1/Smt3 ligase	-1.18968	1
YDR410C	farnesyl cysteine-carboxyl methyltransferase	0.59522	1
YDR411C	Hypothetical ORF	0.244081	1
YDR412W	Protein required for cell viability	1.3978	1
YDR413C	Protein required for cell viability	1.28612	1
YDR414C	Predicted membrane protein required for the retention of lumenal endoplasmic reticulum proteins; mutants secrete the endogenous ER protein, BiP (Kar2p)	0.417484	1
YDR415C	Hypothetical ORF	0.239568	1
YDR416W	SYnthetic lethal with cdcForty	0.768703	1
YDR417C	Hypothetical ORF	0.881898	1
YDR418W	ribosomal protein L12B (L15B) (YL23)	0.752939	1
YDR419W	DNA polymerase eta	0.502811	1
YDR420W	contains EF hand motif|type I transmembrane protein	0.848969	1
YDR421W	Zinc finger transcriptional activator of the Zn2Cys6 family; activates transcription of aromatic amino acid catabolic genes in the presence of aromatic amino acids	-0.219758	1
YDR422C	protein kinase complex component	-1.64898	1
YDR423C	basic leucine zipper transcription factor	0.359263	1
YDR424C	dynein light chain (putative)	0.50502	1
YDR425W	sorting nexins Snx4p, Snx41p, and Snx42p mediate distinct retrieval pathways from endosomes.	1.24974	1
YDR426C	Hypothetical ORF	1.54788	1
YDR427W	proteasome regulatory particle subunit	0.156439	1
YDR428C	Hypothetical ORF	0.238993	1
YDR429C	translation initiation factor eIF3 subunit	0.733767	1
YDR430C	Metalloprotease	0.123613	1
YDR431W	Hypothetical ORF	0.737481	1
YDR432W	contains RNA recognition motif|nuclear shuttling protein	0.086459	1
YDR433W	Hypothetical ORF	0.267435	1
YDR434W	GPI transamidase component, human PIG-S homologue	0.247743	1
YDR435C	carboxy methyl transferase for protein phosphatase 2A catalytic subunit	0.224098	1
YDR436W	serine-threonine phosphatase Z	-0.597313	1
YDR437W	Protein required for cell viability	0.38174	1
YDR438W	Hypothetical ORF	0.756706	1
YDR439W	Loss of rDNA silencing	0.831416	1
YDR440W	Nucleosomal histone H3-Lys79 methylase, associates with transcriptionally active genes, functions in gene silencing at telomeres, most likely by directly modulating chromatin structure and Sir protein localization	-1.23558	1
YDR441C	similar to adenine phosphoribosyltransferase; appears to be a nonfunctional pseudogene	1.27694	1
YDR442W	Hypothetical ORF	0.515746	1
YDR443C	transcription factor	0.297718	1
YDR444W	Hypothetical ORF	-0.084811	1
YDR445C	Hypothetical ORF	1.10404	1
YDR446W	ExtraCellular Mutant	-0.196144	1
YDR447C	ribosomal protein S17B (rp51B)	0.383639	1
YDR448W	ADA and SAGA component, two transcriptional adaptor/HAT (histone acetyltransferase) complexes|transcription factor	0.258877	1
YDR449C	U3 snoRNP protein	1.29137	1
YDR450W	ribosomal protein S18A	0.615876	1
YDR451C	acts as a repressor at early cell cycle boxes (ECBs) to restrict their activity to the M/G1 phase of the cell cycle.	-0.56937	1
YDR452W	vacuolar endopolyphosphatase	-0.217864	1
YDR453C	thioredoxin-peroxidase (TPx); reduces H2O2 and alkyl hydroperoxides with the use of hydrogens provided by thioredoxin, thioredoxin reductase, and NADPH|EC 1.11.1.-	-0.196357	1
YDR454C	guanylate kinase	0.682208	1
YDR455C	Hypothetical ORF	-0.684458	1
YDR456W	Na+/H+ exchanger	0.509108	1
YDR457W	hect-domain-containing protein, containing kinase motifs|similar to Rsp5	0.655889	1
YDR458C	Protein of unknown function; green fluorescent protein (GFP)-fusion protein localizes to the nuclear periphery	0.681717	1
YDR459C	likely functions in pathway(s) outside Ras	0.642384	1
YDR460W	TFIIH subunit	0.595373	1
YDR461W	a-factor mating pheromone precursor	1.08819	1
YDR462W	Mitochondrial ribosomal protein of the large subunit	0.257744	1
YDR463W	zinc finger motif protein	0.564391	1
YDR464W	negative transcriptional regulator of prp spliceosome genes	0.977363	1
YDR465C	arginine methyltransferase	1.70371	1
YDR466W	Hypothetical ORF	0.455844	1
YDR467C	Hypothetical ORF	-0.102987	1
YDR468C	tSNARE that affects a late Golgi compartment	0.404035	1
YDR469W	compass (complex proteins associated with Set1p) component	0.499643	1
YDR470C	outer membrane protein	0.292528	1
YDR471W	ribosomal protein L27B	0.810815	1
YDR472W	targeting complex (TRAPP) component involved in ER to Golgi membrane traffic	0.543917	1
YDR473C	snRNP from U4/U6 and U5 snRNPs	0.628312	1
YDR474C		0.052502	1
YDR475C	Jumonji Interacting Protein	0.620902	1
YDR476C	Hypothetical ORF	0.789948	1
YDR477W	serine/threonine kinase	-0.258728	1
YDR478W	Has roles in both mitochondrial DNA replication and nuclear 5.8S rRNA processing.	0.852995	1
YDR479C	peroxin	0.239335	1
YDR480W	MAP kinase-associated protein	0.0077185	1
YDR481C	repressible alkaline phosphatase	0.871758	1
YDR482C	Complexed With Cef1p	0.869645	1
YDR483W	alpha-1,2-mannosyltransferase	0.079125	1
YDR484W	May interact with actin as a component or controller of the assembly or stability of the actin cytoskeleton	0.27128	1
YDR485C	0	0.657434	1
YDR486C	vacuolar protein sorting (putative)	-0.19502	1
YDR487C	3,4-dihydroxy-2-butanone 4-phosphate synthase	1.00682	1
YDR488C	Protein required in the absence of Cin8p	0.394223	1
YDR489W	a subunit of the GINS complex required for chromosomal DNA replication	0.60267	1
YDR490C	Pkb-activating Kinase Homologue	0.196133	1
YDR491C	Hypothetical ORF	1.45803	1
YDR492W	Hypothetical ORF	1.39659	1
YDR493W	The authentic, non-tagged protein was localized to the mitochondria	0.678184	1
YDR494W	Mitochondrial ribosomal small subunit protein	-0.445542	1
YDR495C	vacuolar sorting protein	0.380823	1
YDR496C	member of the PUF protein family	1.47912	1
YDR497C	myo-inositol transporter	-0.032678	1
YDR498C	v-SNARE	-0.380636	1
YDR499W	required for the DNA integrity checkpoint pathways; S. pombe Rad26 functional homolog (putative), homolog of human ATRIP	0.624464	1
YDR500C	ribosomal protein L37B (L43) (YL35)	0.475873	1
YDR501W	Plasmid Maintenance	-0.472632	1
YDR502C	methionine biosynthesis regulation	-0.853793	1
YDR503C	lipid phosphate phosphatase	-0.322677	1
YDR504C	Protein required for survival at high temperature during stationary phase	0.510966	1
YDR505C	high-copy suppressor of cdc17 DNA polymerase alpha mutations	-0.316773	1
YDR506C	Hypothetical ORF	-0.476174	1
YDR507C	serine/threonine kinase (putative)	0.032666	1
YDR508C	high affinity glutamine permease	0.575272	1
YDR509W	Hypothetical ORF	0.723109	1
YDR510W	may be involved in function and/or structure of the eukaryotic kinetochore homologous to SUMO-1	-0.054138	1
YDR511W	Protein of the mitochondrial intermembrane space, required for acetate utilization and gluconeogenesis; has orthologs in higher eukaryotes	0.367231	1
YDR512C	Early Meiotic Induction	0.122637	1
YDR513W	glutaredoxin|thioltransferase/glutathione reductase|EC 1.20.4.1	-0.428145	1
YDR514C	Hypothetical ORF	0.980141	1
YDR515W	Associates with translating ribosomes; may function in cytoplasm to modulate mRNA translation; regulates the copper-dependent mineralization of copper sulfide complexes on cell surface in cells cultured in medium containing copper salts	0.023975	1
YDR516C	Early Meiotic Induction	-2.96837	1
YDR517W	mammalian GRASP protein homolog	0.355969	1
YDR518W	protein disulfide isomerase homolog	0.097048	1
YDR519W	FKBP13 (FK506 binding protein)|peptidyl-prolyl cis-trans isomerase (PPIase)	0.112047	1
YDR520C	Hypothetical ORF	0.371367	1
YDR521W	Hypothetical ORF	-0.132679	1
YDR522C	Middle/late gene of meiosis	-0.754289	1
YDR523C	dispensable for mitosis, involved in middle/late stage of meiosis, required for spore wall formation	1.55141	1
YDR524C	ARF GAP with effector function(s)	0.417236	1
YDR525W	APIcal 2	0.0830284	1
YDR525W-A	Protein of unknown function, has similarity to Pmp3p, which is involved in cation transport; green fluorescent protein (GFP)-fusion protein localizes to the cytoplasm in a punctate pattern	0.750577	1
YDR526C	Hypothetical ORF	1.08149	1
YDR527W	Protein required for cell viability	1.19236	1
YDR528W	LRE1 homolog	-0.20081	1
YDR529C	ubiquinol cytochrome C oxidoreductase subunit 7 (14 kDa)	-0.843296	1
YDR530C	5',5'''-P-1,P-4-tetraphosphate phosphorylase II	0.551661	1
YDR531W	Pantothenate kinase (ATP:D-pantothenate 4'-phosphotransferase, EC 2.7.1.33) catalyzes the first committed step in the universal biosynthetic pathway leading to CoA.	1.01148	1
YDR532C	Hypothetical ORF	-1.8157	1
YDR533C	Protein crystal structure indicates structural and functional homology to E. coli Hsp31, a chaperone and putative cysteine protease; expression upregulated on heat-shock and oxidative stress; one four homologous genes in S. cerevisiae	0.043264	1
YDR534C	Cell wall protein involved in iron uptake	0.401936	1
YDR535C	Hypothetical ORF	-1.20958	1
YDR536W	sugar transporter-like protein	1.52118	1
YDR537C	Hypothetical ORF	2.08495	1
YDR538W	phenylacrylic acid decarboxylase	0.840596	1
YDR539W	Hypothetical ORF	0.754954	1
YDR540C	Hypothetical ORF	0.88402	1
YDR541C	Hypothetical ORF	0.06315	1
YDR542W	Hypothetical ORF	-0.475064	1
YDR543C	Hypothetical ORF	-0.221134	1
YDR544C	Hypothetical ORF	0.837928	1
YDR545W	Y'-helicase protein 1	-1.39523	1
YEL001C	Hypothetical ORF	0.20419	0
YEL002C	oligosaccharyl transferase glycoprotein complex, beta subunit	0.101204	0
YEL003W	bovine prefoldin subunit 2 homolog (putative)	0.055886	0
YEL004W	Shows sequence similarity to GOG5, a gene involved in vanadate resistance	-0.270211	0
YEL005C	Protein with a potential role in vacuolar function, as suggested by its ability to bind Vac8p; green fluorescent protein (GFP)-fusion protein localizes to the cytoplasm in a punctate pattern	-0.039231	0
YEL006W	Hypothetical ORF	-0.275641	0
YEL007W	Hypothetical ORF	-2.11595	0
YEL008W	Hypothetical ORF	-1.3045	0
YEL009C	transcriptional activator of amino acid biosynthetic genes	0.816109	0
YEL010W	Hypothetical ORF	0.268095	0
YEL011W	1,4-glucan-6-(1,4-glucano)-transferase	-2.58193	0
YEL012W	ubiquitin-conjugating enzyme|ubiquitin-protein ligase	-0.576776	0
YEL013W	armadillo repeat-containing protein	-0.354822	0
YEL014C	Hypothetical ORF	-0.262639	0
YEL015W	Enhancer of DeCapping 3	0.208227	0
YEL016C	Hypothetical ORF	-0.324459	0
YEL017C-A	proteolipid associated with plasma membrane H(+)-ATPase (Pma1p)	-0.380027	0
YEL017W	Protein of unknown function with a possible role in glutathione metabolism, as suggested by computational analysis of large-scale protein-protein interaction data; GFP-fusion protein localizes to the nuclear periphery	-2.25528	0
YEL018W	Stable stochiometric subunit of the NuA4 complex	0.27874	0
YEL019C	Protein involved in DNA repair	0.535647	0
YEL020C	Hypothetical ORF	-0.16789	0
YEL020W-A	Translocase in inner membrane of mitochondria involved in mitochondrial protein import	-1.4948	0
YEL021W	orotidine-5'-phosphate decarboxylase	0.706281	0
YEL022W	ARF GTP/GDP exchange factor	-0.709031	0
YEL023C	Hypothetical ORF	-0.99899	0
YEL024W	Rieske iron-sulfur protein of the mitochondrial cytochrome bc1 complex	-1.14356	0
YEL025C	SWI/SNF and RSC interacting protein 1	-0.088548	0
YEL026W	U3 snoRNP protein|U4/U6.U5 snRNP component	0.707457	0
YEL027W	17 kDa|VO sector subunit|dicyclohexylcarbodiimide binding subunit|proteolipid|vacuolar ATP synthase proteolipid C|vacuolar ATPase V0 domain subunit c (dicyclohexylcarbodiimide binding subunit) (17 kDa)	0.177097	0
YEL028W	Hypothetical ORF	-1.07864	0
YEL029C	Protein involved in bud-site selection; diploid mutants display a random budding pattern instead of the wild-type bipolar pattern	-0.062757	0
YEL030W	ExtraCellular Mutant	0.644452	0
YEL031W	P-type ATPase	-0.59975	0
YEL032W	Member of complex that acts at ARS's to initiate replication	-0.111677	0
YEL033W	Hypothetical ORF	2.44599	0
YEL034W	translation initiation factor eIF-5A	-0.141732	0
YEL035C	Product of gene unknown	0.939199	0
YEL036C	Mannan 8; Protein of the endoplasmic reticulum with a role in retention of glycosyltransferases in the Golgi, also involved in osmotic sensitivity and resistance to aminonitrophenyl propanediol	0.096287	0
YEL037C	ubiquitin-like protein	0.080819	0
YEL038W	Product of gene unknown	0.044816	0
YEL039C	iso-2-cytochrome c	-2.08208	0
YEL040W	(alias: Congo Red Hypersensitivity)	0.633606	0
YEL041W	Hypothetical ORF	-1.31023	0
YEL042W	guanosine diphosphatase of Golgi membrane	-0.054617	0
YEL043W	Hypothetical ORF	0.053212	0
YEL044W	Protein that associates with the INO80 chromatin remodeling complex under low-salt conditions	0.11984	0
YEL045C	Hypothetical ORF	1.17759	0
YEL046C	threonine aldolase	0.450755	0
YEL047C	Fumurate ReDuctase Soluble	-0.102565	0
YEL048C	Hypothetical ORF	0.158205	0
YEL049W	member of the seripauperin protein/gene family (see Gene_class PAU)	0.329497	0
YEL050C	mitochondrial ribosomal protein L2 of the large subunit	-0.538638	0
YEL051W	V1 catalytic sector D subunit|vacuolar H-ATPase	0.197927	0
YEL052W	ATPase family	-0.149936	0
YEL053C	Glucose-repressible protein	-0.823244	0
YEL054C	ribosomal protein L12A (L15A) (YL23)	0.326786	0
YEL055C	DNA polymerase phi	0.392489	0
YEL056W	histone acetyltransferase subunit	-0.342816	0
YEL057C	Hypothetical ORF	0.126861	0
YEL058W	phosphoacetylglucosamine mutase	-0.341271	0
YEL059C-A	high copy suppressor of imp1 mutation, may be required for the function of the Imp1 peptidase and/or the protein sorting machinery	0.487241	0
YEL059W	Hypothetical ORF	1.3568	0
YEL060C	vacuolar protease B	-2.63892	0
YEL061C	Kinesin motor protein involved in mitotic spindle assembly and chromosome segregation	-0.330488	0
YEL062W	Putative post-transcriptional regulator of nitrogen permeases	-0.223684	0
YEL063C	arginine permease	0.123659	0
YEL064C	transporter	-0.502517	0
YEL065W	ferrioxamine B permease	0.660659	0
YEL066W	Histone and other Protein Acetyltransferase; Has sequence homology to known HATs and NATs	-0.376058	0
YEL067C	Hypothetical ORF	-1.02044	0
YEL068C	Hypothetical ORF	0.04726	0
YEL069C	high affinity hexose transporter	0.63344	0
YEL070W	Hypothetical ORF	0.490849	0
YEL071W	D-lactate dehydrogenase	-0.511895	0
YEL072W	Required for Meiotic nuclear Division	-0.284442	0
YEL073C	Hypothetical ORF	-1.06643	0
YEL074W	Hypothetical ORF	0.77443	0
YEL075C	Hypothetical ORF	-0.571378	0
YEL075W-A	Hypothetical ORF	0.599197	0
YEL076C	Hypothetical ORF	-0.507496	0
YEL076C-A	Hypothetical ORF	-0.415374	0
YEL077C	Hypothetical ORF	-0.370959	0
YER001W	alpha-1,3-mannosyltransferase	-0.858525	0
YER002W	ribosome biogenesis	0.707789	0
YER003C	mannose-6-phosphate isomerase	-0.879054	0
YER004W	The authentic, non-tagged protein was localized to the mitochondria	-0.076523	0
YER005W	apyrase (NDPase/NTPase)	-0.000816	0
YER006W	Nuclear GTPase involved in Ribosome biogenesis	0.916848	0
YER007C-A	Hypothetical ORF	0.348283	0
YER007W	tubulin folding cofactor E	0.233497	0
YER008C	Profilin synthetic lethal protein, has region of coiled-coil structure; subunit of the Exocyst complex--the Exocyst complex contains the gene products encoded by SEC3, SEC5, SEC6, SEC8, SEC10, SEC15 and EXO70 and is required for exocytosis	-2.15989	0
YER009W	nuclear transport factor|similar to mammalian cytosolic nuclear import factor NTF2	-0.097194	0
YER010C	Hypothetical ORF	-2.23053	0
YER011W	Cold-shock induced protein of the Srp1p/Tip1p family of serine-alanine-rich proteins. Encodes a stress-response cell wall mannoprotein and this gene is downregulated at acidic pH.	0.154	0
YER012W	22.6 kDa proteasome subunit	-0.106795	0
YER013W	helicase-like protein	-0.215392	0
YER014C-A	Protein involved in bud-site selection; diploid mutants display a random budding pattern instead of the wild-type bipolar pattern	-1.47521	0
YER014W	protoporphyrinogen oxidase	-0.595579	0
YER015W	acyl-CoA synthetase (fatty acid activator 2)	-0.717044	0
YER016W	Bim1p and Kar9p together make up the cortical microtubule-capture site. delays the exit from mitosis when the spindle is oriented abnormally.	-0.376139	0
YER017C	ATP dependent metalloprotease	-0.134665	0
YER018C	spindle pole component	-0.270253	0
YER019C-A	Sbh1p homolog	0.275922	0
YER019W	ISC1 encodes phospholipase C type enzyme which hydrolyzes inositolphosphosphingolipids (IPC, MIPC, M(IP)2C) as well as sphingomyelin.	-0.321839	0
YER020W	nucleotide binding regulatory protein	-0.482592	0
YER021W	26S proteasome regulatory module component|similar to human p58 subunit	-0.710534	0
YER022W	RNA polymerase II holoenzyme/mediator subunit	0.03381	0
YER023W	delta 1-pyrroline-5-carboxylate reductase	-0.229382	0
YER024W	carnitine acetyltransferase	-2.11221	0
YER025W	translational initiation factor eIF-2 gamma subunit	0.073106	0
YER026C	phosphatidylserine synthase	-0.733854	0
YER027C	Glucose repression protein	-2.31873	0
YER028C	DNA binding transcription co-repressor	0.313706	0
YER029C	associated with U1, U2, U4, and U5 snRNPs as part of the Sm-core that is common to all spliceosomal snRNPs	0.488391	0
YER030W	Hypothetical ORF	0.012256	0
YER031C	GTPase|YPT32 homolog|ras homolog	-0.179797	0
YER032W	participant in 3' mRNA processing (putative)	-0.108396	0
YER033C	Zinc regulated gene	-0.662287	0
YER034W	Hypothetical ORF	-1.3594	0
YER035W	Enhancer of mRNA Decapping	-2.05111	0
YER036C	Hypothetical ORF	0.467776	0
YER037W	Protein of unknown function, expression is induced by low phosphate levels and by inactivation of Pho85p	-0.818603	0
YER038C	Killer toxin REsistant	0.0256744	0
YER039C	nucleotide sugar transporter (putative)	-0.679664	0
YER039C-A	Hypothetical ORF	-1.27014	0
YER040W	transcriptional activator of nitrogen-regulated genes	0.344819	0
YER041W	Protein of unknown function, has similarity to endonuclease Rth1p; potentially phosphorylated by Cdc28p	0.001299	0
YER042W	peptide methionine sulfoxide reductase	-0.494285	0
YER043C	S-adenosyl-L-homocysteine hydrolase (putative)	-0.063151	0
YER044C	Endoplasmic reticulum membrane protein, may facilitate protein-protein interactions between the Erg26p dehydrogenase and the Erg27p 3-ketoreductase and/or tether these enzymes to the ER	0.152147	0
YER044C-A	88 bp intron at 5' end spliced independently of MER1|meiosis-specific protein	-0.110891	0
YER045C	Basic leucine zipper (bZIP) transcription factor of the ATF/CREB family, may regulate transcription of genes involved in utilization of non-optimal carbon sources	0.45873	0
YER046W	Meiosis-specific protein of unknown function, required for spore wall formation during sporulation; dispensible for both nuclear divisions during meiosis	-0.634097	0
YER047C	AAA ATPase	-0.258351	0
YER048C	Homologous to E. coli DnaJ; contains leucine zipper-like motif	-0.2028	0
YER048W-A	Similar to D. melanogaster protein; weaker homology to C. elegans protein with similarity to human cdk7/cyclin H assembly factor	-0.362023	0
YER049W	Hypothetical ORF	0.512019	0
YER050C	mitochondrial ribosome small subunit component	-0.234582	0
YER051W	Hypothetical ORF	-0.268865	0
YER052C	aspartate kinase (L-aspartate 4-P-transferase) (EC 2.7.2.4)	0.792802	0
YER053C	sequence similarity to mitochondrial phosphate transporters	-0.372895	0
YER053C-A	Hypothetical ORF	-0.663999	0
YER054C	Glc7-interacting protein; shares homology with PIG2; contains conserved 25 residue motif, called the GVNK motif, also found in GAC1, PIG1, PIG2, and RGI, the mammalian type 1 phosphatase targeting subunit.	-0.995644	0
YER055C	ATP phosphoribosyltransferase	0.474336	0
YER056C	purine-cytosine permease	-0.15827	0
YER056C-A	ribosomal protein L34A	0.420521	0
YER057C	Homologous Mmf1p factor	-1.7095	0
YER058W	Protein required for assembly of cytochrome c oxidase	-0.499103	0
YER059W	PHO85 cyclin	-0.385999	0
YER060W	purine-cytosine permease	-0.42022	0
YER060W-A	purine-cytosine permease	0.537445	0
YER061C	beta-keto-acyl synthase homolog	-0.970347	0
YER062C	DL-glycerol-3-phosphatase	-1.67849	0
YER063W	Suppressor of the Transcriptional (T) defect of Hpr1 (H) by Overexpression (O)	-0.724999	0
YER064C	mutation leads to reduction of ERG9, CYC1-LacZ, and GCN4-LacZ expression	0.007768	0
YER065C	isocitrate lyase	-0.023059	0
YER066C-A	Hypothetical ORF	1.27532	0
YER066W	Hypothetical ORF	-0.140444	0
YER067W	Hypothetical ORF	-1.17605	0
YER068W	zinc finger protein (putative)	0.051902	0
YER069W	N-acetyl-gamma-glutamyl-phosphate reductase and acetylglutamate kinase	1.12786	0
YER070W	ribonucleotide reductase, large (R1) subunit	-0.291304	0
YER071C	Protein of unknown function; green fluorescent protein (GFP)-fusion protein localizes to the cytoplasm in a punctate pattern	-0.172303	0
YER072W	S. pombe Nrf1p homolog (97% identical in predicted amino acid sequence)	-0.067555	0
YER073W	aldehyde dehydrogenase	0.564096	0
YER074W	ribosomal protein S24A	0.28789	0
YER074W-A	Hypothetical ORF identified by homology. See FEBS Letters [2000]487:31-36.	-0.121187	0
YER075C	tyrosine phosphatase	-0.226777	0
YER076C	Hypothetical ORF	-0.848911	0
YER077C	Hypothetical ORF	-0.273468	0
YER078C	Hypothetical ORF	-0.245156	0
YER079W	Hypothetical ORF	-1.14417	0
YER080W	The authentic, non-tagged protein was localized to the mitochondria	-1.66564	0
YER081W	3-phosphoglycerate dehydrogenase	-0.91968	0
YER082C	U3 snoRNP protein	0.800899	0
YER083C	Required for Meiotic nuclear Division; functions in DNA replication and damage response	-0.270722	0
YER084W	Hypothetical ORF	-0.0799951	0
YER085C	Hypothetical ORF	-0.231623	0
YER086W	threonine deaminase	0.648275	0
YER087C-B	Sbh2p homolog	-0.088844	0
YER087W	Hypothetical ORF	-0.713925	0
YER088C	Protein of unknown function, involved in telomeric gene silencing and filamentation	-2.34671	0
YER089C	protein phosphatase type 2C	-0.676143	0
YER090W	anthranilate synthase component I	-0.255263	0
YER091C	vitamin B12-(cobalamin)-independent isozyme of methionine synthase (also called N5-methyltetrahydrofolate homocysteine methyltransferase or 5-methyltetrahydropteroyl triglutamate homocysteine methyltransferase)	-0.422731	0
YER091C-A	Hypothetical ORF	-1.38546	0
YER092W	Protein that associates with the INO80 chromatin remodeling complex under low-salt conditions	0.196403	0
YER093C	Binding Protein of TOR	0.33681	0
YER093C-A	Hypothetical ORF	-0.3743	0
YER094C	20S proteasome subunit beta3_sc	-0.407373	0
YER095W	Rad51p colocalizes to ~ 65 spots with Dmc1p prior to synapsis (independently of ZIP1 and DMC1), and interacts with Rad52p and Rad55p; human Rad51p homolog interacts with Brca2 protein which has been implicated in causing breast cancer|RecA homolog	-0.474507	0
YER096W	sporulation-specific protein similar to Skt5p	1.50666	0
YER097W	Hypothetical ORF	-0.482937	0
YER098W	ubiquitin carboxyl-terminal hydrolase	-0.404353	0
YER099C	ribose-phosphate pyrophosphokinase	0.297971	0
YER100W	ubiquitin-conjugating enzyme	-0.296273	0
YER101C	Protein involved in targeting of plasma membrane [H+]ATPase	-0.331339	0
YER102W	ribosomal protein S8B (S14B) (rp19) (YS9)	0.335231	0
YER103W	HSP70 family	-1.05523	0
YER104W	same phenotype as RTT101, 102, 103, 104	-1.1568	0
YER105C	nuclear pore complex subunit	-0.113894	0
YER106W	Monopolin	-0.804697	0
YER107C	nuclear pore complex subunit|rae1 S. pombe homolog	0.105913	0
YER109C	transcriptional activator of FLO1 (putative)	-0.870586	0
YER110C	karyopherin beta 4	0.387799	0
YER111C	transcription factor	-1.92738	0
YER112W	U6 snRNA associated protein	-0.421417	0
YER113C	Hypothetical ORF	0.050649	0
YER114C	Protein which binds Bem1p and contains a proline-rich sequence, an SH3 domain, and a pleckstrin homology domain	0.118564	0
YER115C	sporulation-specific protein	0.451837	0
YER116C	0	-0.143165	0
YER117W	ribosomal protein L23B (L17aB) (YL32)	0.535214	0
YER118C	transmembrane osmosensor	-2.01913	0
YER119C	Asp, Glu transporter	-0.642595	0
YER119C-A	Hypothetical ORF	0.125412	0
YER120W	Suppressor of Choline SynthesisLikely to be involved in regulating INO1 expression, suppressor of a dominant nuclear mutation that is inositol-dependent in the presence of choline	-0.216874	0
YER121W	Hypothetical ORF	-0.948322	0
YER122C	similar to Gcs1p and Sps18p|zinc finger protein	-0.078604	0
YER123W	casein kinase I homolog	0.142208	0
YER124C	Daughter cell-specific protein, may participate in pathways regulating cell wall metabolism; deletion affects cell separation after division and sensitivity to drugs targeted against the cell wall	0.054755	0
YER125W	involved in ubiquitin-mediated protein degradation	-0.428535	0
YER126C	ribosome biogenesis	0.413669	0
YER127W	Lethal with conditional pap1 allele	0.890296	0
YER128W	Hypothetical ORF	-0.149344	0
YER129W	Protein kinase that activates the SNF1 complex by phosphorylating Snf1p, identified as a high copy suppressor of cdc17 (DNA polymerase alpha) mutations, not a p21 activated kinase	0.269083	0
YER130C	Hypothetical ORF	0.315662	0
YER131W	ribosomal protein S26B	-1.50967	0
YER132C	Paralog of MDS3	0.51646	0
YER133W	protein phosphatase type I	-0.459405	0
YER134C	Hypothetical ORF	-0.385198	0
YER135C	Hypothetical ORF	1.6992	0
YER136W	GDP dissociation inhibitor	-1.06511	0
YER137C	Hypothetical ORF	1.266	0
YER138W-A	Similar to TyB and TyA	0.500799	-1
YER139C	Hypothetical ORF	-1.5506	-1
YER140W	Hypothetical ORF	-0.901725	-1
YER141W	cytochrome oxidase assembly factor	-2.64497	-1
YER142C	3-methyladenine DNA glycosylase	-2.54009	-1
YER143W	DNA damage-inducible v-SNARE binding protein, contains aJubiquitin-associated (UBA) domain, may act as a negative regulator of constitutive exocytosis,Jmay play a role in S-phase checkpoint controlJJJ	-1.04109	-1
YER144C	ubiquitin-specific protease (putative)	-1.12427	-1
YER145C	iron permease	-0.735077	-1
YER146W	snRNP protein	-1.51783	-1
YER147C	a major role for the Scc2p/Scc4p complex appears to be to facilitate the loading of cohesin complexes onto chromosomes.	-1.07481	-1
YER148W	TFIID subunit	-0.555669	-1
YER149C	coiled-coil domain	-0.976301	-1
YER150W	strongly expressed during stationary phase, and trancription is dependent on MSN2/MSN4.	-1.83824	-1
YER151C	ubiquitin-specific protease	-1.00874	-1
YER152C	Hypothetical ORF	-2.95273	-1
YER153C	translational activator of cytochrome C oxidase subunit III	0.467524	-1
YER154W	Mediates the export of proteins from the mitchondrial matrix to the intermembrane space.	-1.05545	-1
YER155C	rho GTPase activating protein (GAP)	-0.902721	-1
YER156C	Hypothetical ORF	-0.532331	-1
YER157W	Conserved Oligomeric Golgi complex 3 secretion (golgi retention) deficient	-0.738066	-1
YER158C	Protein of unknown function, has similarity to Afr1p; potentially phosphorylated by Cdc28p	-1.4369	-1
YER159C	transcriptional regulator	-1.0423	-1
YER161C	non-specific DNA binding protein	-0.939673	-1
YER162C	Protein that recognizes and binds damaged DNA (with Rad23p) during nucleotide excision repair; subunit of Nuclear Excision Repair Factor 2 (NEF2); homolog of human XPC protein	-1.70624	-1
YER163C	Hypothetical ORF	-0.948619	-1
YER164W	transcriptional regulator	-0.391374	-1
YER165W	poly(A) binding protein	-0.52673	-1
YER166W	Potential aminophospholipid translocase	-2.78268	-1
YER167W	Rich in serine/threonine residues and functions in the protein kinase C mediated pathway	-0.731787	-1
YER168C	tRNA nucleotidyltransferase (tRNA CCA-pyrophosphorylase)	-0.779105	-1
YER169W	binds to PHR1 URS|transcriptional repressor	-0.538443	-1
YER170W	adenylate kinase|mitochondrial GTP:AMP phosphotransferase	-1.85209	-1
YER171W	5' to 3' DNA helicase, involved in nucleotide excision repair and transcription; subunit of RNA polymerase II transcription initiation factor TFIIH; subunit of Nucleotide Excision Repair Factor 3 (NEF3); homolog of human XPD protein	-0.708623	-1
YER172C	DEIH-box ATPase	-0.64343	-1
YER173W	cell cycle exonuclease (putative)	-0.846383	-1
YER174C	glutaredoxin	-1.77906	-1
YER175C	Trans-aconitate Methyltransferase 1	0.137484	-1
YER176W	DNA helicase I	-1.62847	-1
YER177W	member of conserved eukaryotic 14-3-3 gene family	-0.854311	-1
YER178W	pyruvate dehydrogenase alpha subunit (E1 alpha)	-0.87058	-1
YER179W	meiosis-specific protein related to RecA and Rad51p. Dmc1p colocalizes with Rad51p to discrete subnuclear sites in nuclear spreads during mid prophase, briefly colocalizes with Zip1p, and then disappears by pachytene	-2.88632	-1
YER180C	Meiosis-specific protein required for spore formation	-1.23759	-1
YER181C	Hypothetical ORF	-2.37246	-1
YER182W	The authentic, non-tagged protein was localized to the mitochondria	-1.38979	-1
YER183C	5,10-methenyltetrahydrofolate synthetase	-1.18251	-1
YER184C	Hypothetical ORF	-1.21552	-1
YER185W	Hypothetical ORF	0.549674	-1
YER186C	Hypothetical ORF	-0.979769	-1
YER187W	Hypothetical ORF	-3.89113	-1
YER187W-A		-3.65696	0
YER188W	Hypothetical ORF	-1.15303	-1
YER189W	Hypothetical ORF	-0.550001	-1
YER190W	Y'-helicase protein 1	-0.141313	-1
YFL001W	Non-essential tRNA:pseudouridine synthase, introduces pseudouridines at position 38 or 39 in tRNA, important for maintenance of translation efficiency and normal cell growth, localizes to both the nucleus and cytoplasm	-1.75704	0
YFL002C	ATP dependent RNA helicase	0.488003	0
YFL003C	meiosis specific protein, E.coli MutS protein, localizes to discrete sites on meiotic chromosomes	-0.931031	0
YFL004W	polyphosphate synthetase (putative)	-0.217681	0
YFL005W	ras homolog|small GTP binding protein	-0.143178	0
YFL006W		-0.546455	0
YFL007W	involved in protecting the cell against bleomycin damage	-1.44973	0
YFL008W	SMC chromosomal ATPase family member	-0.003195	0
YFL009W	ubiquitin ligase subunit	0.044149	0
YFL010C	WW domain containing protein interacting with Metacaspase (MCA1)	-1.64741	0
YFL010W-A	Involved in ammonia regulation of GAP1 activity	0.406684	0
YFL011W	high affinity hexose transporter	0.155015	0
YFL012W	Hypothetical ORF	-1.7195	0
YFL012W-A	Hypothetical ORF	0.709164	0
YFL013C	Subunit of the INO80 chromatin remodeling complex	-0.302503	0
YFL014W	heat shock protein 12	-1.50741	0
YFL015C	Hypothetical ORF	-1.11624	0
YFL016C	DnaJ homolog|involved in mitochondrial biogenesis and protein folding	-1.01622	0
YFL017C	glucosamine-phosphate N-acetyltransferase	-0.346368	0
YFL017W-A	snRNP G protein (human Sm-G homolog)	0.160842	0
YFL018C	dihydrolipoamide dehydrogenase precursor (mature protein is the E3 component of alpha-ketoacid dehydrogenase complexes)	-1.07621	0
YFL019C	Hypothetical ORF	1.84278	0
YFL020C	member of the seripauperin protein/gene family (see Gene_class PAU)	0.239169	0
YFL021W	transcriptional activator with GATA-1-type Zn finger DNA-binding motif	-0.187378	0
YFL022C	phenylalanine-tRNA ligase subunit	0.068404	0
YFL023W	Protein involved in bud-site selection; diploid mutants display a random budding pattern instead of the wild-type bipolar pattern	-0.191885	0
YFL024C	NuA4 histone acetyltransferase complex component	0.57746	0
YFL025C	Negatively regulates COPII vesicle formation	-0.116144	0
YFL026W	alpha-factor pheromone receptor|seven-transmembrane domain protein	0.330373	0
YFL027C	GTPase-activating protein	-1.37185	0
YFL028C	ABC ATPase	-0.923432	0
YFL029C	cyclin-dependent kinase-activating kinase	0.008376	0
YFL030W	0	-0.17304	0
YFL031W	bZIP (basic-leucine zipper) protein	0.175487	0
YFL032W	Hypothetical ORF	0.27118	0
YFL033C	trehalose-associated protein kinase related to S. pombe cek1+	-0.435547	0
YFL034C-A	ribosomal protein L22B (L1c) (rp4) (YL31)	-0.174058	0
YFL034C-B	Mob1p-like protein	-0.07486	0
YFL034W	Hypothetical ORF	-0.264682	0
YFL036W	mitochondrial RNA polymerase	-0.414204	0
YFL037W	beta-tubulin	-0.36057	0
YFL038C	GTP-binding protein|ras homolog|similar to mammalian Rab1A protein	-0.354967	0
YFL039C	actin	-0.018381	0
YFL040W	Hypothetical ORF	-0.205996	0
YFL041W	multicopper oxidase|type 1 integral membrane protein	-0.268005	0
YFL042C	Due to a sequence change (deletion of G at 46151), YFL043C is now part of YFL042C.	-0.401799	0
YFL044C	Hypothetical ORF	-0.387568	0
YFL045C	phosphomannomutase	-1.88535	0
YFL046W	The authentic, non-tagged protein was localized to the mitochondria	0.443621	0
YFL047W	specific GTPase activating protein (RhoGAP)	-0.58771	0
YFL048C	47 kDa type I transmembrane protein localized to the Golgi	-0.547153	0
YFL049W	Hypothetical ORF	-0.610576	0
YFL050C	ion transporter (putative)	0.158432	0
YFL051C	Hypothetical ORF	-0.369252	0
YFL052W	Hypothetical ORF	-2.39414	0
YFL053W	dihydroxyacetone kinase	0.0487404	0
YFL054C	Hypothetical ORF	-0.709643	0
YFL055W	The acronym may be misleading. AGP3 has not been shown to be a general amino acid permease with broad substrate specificity	0.204553	0
YFL056C	aryl-alcohol dehydrogenase (putative)	0.198186	0
YFL057C	Putative aryl-alcohol dehydrogenase with similarity to P. chrysosporium aryl-alcohol dehydrogenase; mutational analysis has not yet revealed a physiological role	-3.22913	0
YFL058W	thiamine regulated pyrimidine precursor biosynthesis enzyme	0.548447	0
YFL059W	Snooze: stationary phase-induced gene family	-0.441758	0
YFL060C	Protein of unknown function, nearly identical to Sno2p; expression is induced before the diauxic shift and also in the absence of thiamin	-1.22553	0
YFL061W	Hypothetical ORF	-1.30844	0
YFL062W	Protein of unknown function, member of a family of conserved, often subtelomerically-encoded proteins	-2.20131	0
YFL063W	Hypothetical ORF	0.397133	0
YFL064C	Hypothetical ORF	-0.472702	0
YFL065C	Hypothetical ORF	-0.0184178	0
YFL066C	Hypothetical ORF	0.269043	0
YFL067W	Hypothetical ORF	0.381541	0
YFL068W	Hypothetical ORF	0.436382	0
YFR001W	Localization of mRNA	0.480184	0
YFR002W	96 kDa nucleoporin-interacting component|nuclear pore complex subunit	-0.012757	0
YFR003C	PP1 phosphatase inhibitor	-0.493784	0
YFR004W	Suppressor of mutant (ts on glycerol) tRNA gene deficient in the processing of its 3'-end; homologous to S. pombe PAD1 gene - global positive regulator of nuclear transcription and is involved in maintenance of chromatin structure	0.137882	0
YFR005C	Product of gene unknown	0.055536	0
YFR006W	Hypothetical ORF	-0.636177	0
YFR007W	Hypothetical ORF	-0.859747	0
YFR008W	Protein involved in G1 cell cycle arrest in response to pheromone, in a pathway different from the Far1p-dependent pathway; interacts with Far3p, Far8p, Far9p, Far10p, and Far11p	-0.104957	0
YFR009W	ATP-binding cassette (ABC) family	0.207614	0
YFR010W	deubiquitinating enzyme (putative)	-0.362369	0
YFR011C	Hypothetical ORF	-0.856608	0
YFR012W	Hypothetical ORF	-0.216994	0
YFR012W-A	Hypothetical ORF identified by homology. See FEBS Letters [2000] 487:31-36.	-0.140633	0
YFR013W	Iswi One Complex	-0.423996	0
YFR014C	calmodulin-dependent protein kinase	-0.672845	0
YFR015C	glycogen synthase (UDP-glucose-starch glucosyltransferase)	-2.46947	0
YFR016C	Hypothetical ORF	-0.317165	0
YFR017C	Hypothetical ORF	-1.39358	0
YFR018C	Hypothetical ORF	-0.190085	0
YFR019W	1-phosphatidylinositol-3-phosphate 5-kinase	-0.823159	0
YFR020W	Hypothetical ORF	0.0159315	0
YFR021W	Required for cytoplasm to vacuole targeting of proaminopeptidase I and starvation induced autophagy (AUT10). Needed for pre-Meiotic Replication (NMR1).	-0.610805	0
YFR022W	Hypothetical ORF	0.106647	0
YFR023W	poly(A) binding protein|similar to YHR015W	-0.571682	0
YFR024C		-0.562708	0
YFR024C-A	LAs17 Binding protein	-0.429236	0
YFR025C	histidinolphosphatase	0.196792	0
YFR026C	Hypothetical ORF	-0.353461	0
YFR027W	Establishment of COhesion	-1.57736	0
YFR028C	protein phosphatase	-0.070092	0
YFR029W	Regulator of expression of the PTR2, GAP1, and BAP2 genes; involved in the the control of peptide transport	-0.043275	0
YFR030W	sulfite reductase alpha subunit	-1.03903	0
YFR031C	SMC chromosomal ATPase family member|similar to ScII (chicken), XCAPE (xenopus), and cut14 (S. pombe)	0.091478	0
YFR031C-A	ribosomal protein L2A (L5A) (rp8) (YL6)	0.138366	0
YFR032C	Hypothetical ORF	0.221411	0
YFR032C-A	ribosomal protein L29 (YL43)	0.483909	0
YFR033C	ubiquinol cytochrome C oxidoreductase subunit 6 (17 kDa)	-0.343215	0
YFR034C	myc-family transcription factor	0.054521	0
YFR035C	Hypothetical ORF	-0.340434	0
YFR036W	Subunit of the Anaphase-Promoting Complex/Cyclosome (APC/C), which is a ubiquitin-protein ligase required for degradation of anaphase inhibitors, including mitotic cyclins, during the metaphase/anaphase transition	-0.0324836	0
YFR037C	8th largest subunit of RSC. Rsc8p mediates multiple RSC complex interactions, undergoes dimerization via the C-term coiled-coil segment, associates with SWI2/SNF2 ATPase Sth1p, forms a complex with RSC6p.	-0.822904	0
YFR038W	Hypothetical ORF	0.268215	0
YFR039C	Hypothetical ORF	-0.329628	0
YFR040W	155 kDa SIT4 protein phosphatase-associated protein	-0.136602	0
YFR041C	Endoplasmic reticulum protein that may function as a cochaperone, as suggested by the presence of a DnaJ-like domain	-1.28172	0
YFR042W	Protein required for cell viability	-0.145081	0
YFR043C	Hypothetical ORF	0.490299	0
YFR044C	Hypothetical ORF	-0.01095	0
YFR045W	Hypothetical ORF	-1.29932	0
YFR046C	kinetochore protein	-1.30064	0
YFR047C	Quinolinate phosphoribosyl transferase	-0.600899	0
YFR048W	Required for Meiotic nuclear Division	-1.60629	0
YFR049W	mitochondrial ribosomal protein	-0.0919145	0
YFR050C	necessary for peptidyl glutamyl peptide hydrolyzing activity|proteasome subunit	-0.189914	0
YFR051C	coatomer (COPI) complex delta subunit	-0.399114	0
YFR052W	32-34 kDa protein	-0.0853255	0
YFR053C	hexokinase I (PI) (also called hexokinase A)	-3.5719	0
YFR054C	Hypothetical ORF	-0.475914	0
YFR055W	Hypothetical ORF	0.624688	0
YFR056C	Hypothetical ORF	-0.202793	0
YFR057W	Hypothetical ORF	0.16516	0
YGL001C	C-3 sterol dehydrogenase	-0.73017	0
YGL002W	p24 protein involved in membrane trafficking	-0.210373	0
YGL003C	required for Clb2 and Ase1 degradation	0.04334	0
YGL004C	Hypothetical ORF	-0.036545	0
YGL005C	Conserved Oligomeric Golgi complex 7 Complexed with Cog8p	-0.11622	0
YGL006W	Ca2+ ATPase (putative)	-1.00951	0
YGL007W	Hypothetical ORF	0.02455	0
YGL008C	plasma membrane H+-ATPase	-0.317145	0
YGL009C	isopropylmalate isomerase	-0.185427	0
YGL010W	Hypothetical ORF	-1.23598	0
YGL011C	proteasome subunit YC7alpha/Y8 (protease yscE subunit 7)	-0.219134	0
YGL012W	sterol C-24 reductase	-0.688511	0
YGL013C	zinc finger transcription factor of the Zn(2)-Cys(6) binuclear cluster domain type	-0.157143	0
YGL014W	member of the PUF protein family	0.421514	0
YGL015C	Hypothetical ORF	0.590022	0
YGL016W	karyopherin beta family member	-0.191144	0
YGL017W	arginyl-tRNA-protein transferase	0.377512	0
YGL018C	E. coli Hsc20 co-chaperone protein homolog|J-protein co-chaperone family 20 kDa	-0.302762	0
YGL019W	protein kinase CK2 beta subunit	0.06892	0
YGL020C	Spore Wall Formation. Mitochondrial Distribution and Morphology	-0.214097	0
YGL021W	haspin	-3.02115	0
YGL022W	integral ER membrane protein|oligosaccharyltransferase complex subunit (putative)	-0.364734	0
YGL023C	Phosphatidylinositol 3-phosphate binding	-0.0008455	0
YGL024W	Hypothetical ORF	1.66892	0
YGL025C	Probable transcription factor, polyglutamine domain protein	-0.047324	0
YGL026C	tryptophan synthetase	0.58453	0
YGL027C	glucosidase I	-1.55892	0
YGL028C	glucanase	0.170594	0
YGL029W	coiled-coil protein	1.11811	0
YGL030W	ribosomal protein L30 (L32) (rp73) (YL38) large subunit	0.437149	0
YGL031C	ribosomal protein L24A (rp29) (YL21) (L30A)	0.066602	0
YGL032C	a-agglutinin adhesion subunit	-1.11405	0
YGL033W	meiosis-specific gene required for the pairing of similar chromosomes	-0.363651	0
YGL034C	Hypothetical ORF	0.56521	0
YGL035C	C2H2 zinc finger protein that resembles the mammalian Egr and Wilms tumour proteins	0.055488	0
YGL036W	Mtf1 Two Hybrid Clone 2	-1.39157	0
YGL037C	nicotinamidase|pyrazinamidase	-1.5765	0
YGL038C	alpha-1,6-mannosyltransferase	-0.954071	0
YGL039W	Oxidoreductase, catalyzes NADPH-dependent reduction of the bicyclic diketone bicyclo[2.2.2]octane-2,6-dione (BCO2,6D) to the chiral ketoalcohol (1R,4S,6S)-6-hydroxybicyclo[2.2.2]octane-2-one (BCO2one6ol)	0.396186	0
YGL040C	delta-aminolevulinate dehydratase (porphobilinogen synthase)	-0.21684	0
[truncated: 4,257 more rows]
