# Supplementary material for: Evolution of Robustness to Protein Mistranslation by Accelerated Protein Turnover
Source: PLoS Biol. 2015 Nov 6;13(11):e1002291. doi: 10.1371/journal.pbio.1002291 (PMC4636289; doi:10.1371/journal.pbio.1002291)
Supplement: S4 Table — (XLSX) [file pbio.1002291.s009.xlsx]

## Sheet: Munka1
Line	Chromosome	Position	Reference	Sample
Evolved line 6	IV	1305677	C/C	C/G
Evolved line 9	IV	1305685	C/C	C/G
Evolved line 10	IV	1305678	C/T	T/T
